# Supplementary material for: RNA virus evasion of nonsense-mediated decay
Source: PLoS Pathog. 2018 Nov 19;14(11):e1007459. doi: 10.1371/journal.ppat.1007459 (PMC6277124; doi:10.1371/journal.ppat.1007459)
Supplement: S1 Dataset — For each 3' UTR, the GC% content and minimum folding energy (MFE) of bases 16–90 was calculated. See Materials and Methods for details. (XLSX) [file ppat.1007459.s004.xlsx]

## Sheet: UPF1 Targets
Accession	3' UTR Sequence	3' UTR Length	3' UTR 16-90 nt	GC% 16-90 nt	MFE-75 16-90 nt
'NM_207395'	'''ggtcacaggtcgcagcccaaccctttcttggccttctgtgaatcccttccacagctaaagggtccgagtgctcttcagatccacgatggggaaaagctctgtgcctgagagtcagggacgagggagac...'' <Preview truncated at 128 characters>'	1253	'cccaaccctttcttggccttctgtgaatcccttccacagctaaagggtccgagtgctcttcagatccacgatgggg'	0.56	-15.7
'NM_199249'	'''gctgcattcaggaagtgcgggacatggtaggggaggcaaaaagccttgggcactaccctccctgtggagctgttcggtgtccgtcgagctagccacaccctgacaccatgttcaagggtaccggaaga...'' <Preview truncated at 128 characters>'	416	'tgcgggacatggtaggggaggcaaaaagccttgggcactaccctccctgtggagctgttcggtgtccgtcgagcta'	0.613333	-21.7
'NM_198722'	'''actgcccagggctcccccacccaggcccccaccctcttgctgctcgccctgctccctgcttcggtccagagaactggcagatactggtgggaagcactgtgcctggccccccagcttcctgtatgggc...'' <Preview truncated at 128 characters>'	1153	'cccacccaggcccccaccctcttgctgctcgccctgctccctgcttcggtccagagaactggcagatactggtggg'	0.68	-14.2
'NM_198317'	'''cccacctaccaccagaggcctgcagcctcccacatgccttaaggggaccgtggcccccaccagggacgtcctgcgccatccgttcacgtctctgcatccattccttcatgtctttatttagttgttta...'' <Preview truncated at 128 characters>'	545	'aggcctgcagcctcccacatgccttaaggggaccgtggcccccaccagggacgtcctgcgccatccgttcacgtct'	0.68	-17.4
'NM_182981'	'''cactcggccagacccgctggctcccaggccctgagaggacagagatgaccacatccctgctggatgcaggacccgtccaaagatgccccggggaggggtgtcagcccacgttgctggcctttggggtc...'' <Preview truncated at 128 characters>'	343	'gctggctcccaggccctgagaggacagagatgaccacatccctgctggatgcaggacccgtccaaagatgccccgg'	0.653333	-14.3
'NM_182904'	'''actgttggcagagagaagctggtggagtcctgtggctttccagagaagccaggagccaaaagctggggtaggagaggagaaagcagagcagcctcctggaagaaggccttgtcagctttgtctgtgcc...'' <Preview truncated at 128 characters>'	599	'aagctggtggagtcctgtggctttccagagaagccaggagccaaaagctggggtaggagaggagaaagcagagcag'	0.573333	-19.022
'NM_182565'	'''gactggacgccgccgggcgctgggctggagctgggggcagcccagggttgtggggacacaggagggccagggaggggggagccggggagggcagggggtttcccgaagatcgcactggaagattttat...'' <Preview truncated at 128 characters>'	808	'ggcgctgggctggagctgggggcagcccagggttgtggggacacaggagggccagggaggggggagccggggaggg'	0.786667	-18.8
'NM_178836'	'''ccaagaatggggctgagccctccctgcgggctgctgtgcgttctgagggagggagacctcggcactagaaaaaaatcgttaaactaaagtctcgtctattagaatactaaattgaactaaagaaggtt...'' <Preview truncated at 128 characters>'	1786	'agccctccctgcgggctgctgtgcgttctgagggagggagacctcggcactagaaaaaaatcgttaaactaaagtc'	0.546667	-19.9
'NM_174891'	'''aatcaggaggactttgtacctttatgaggaatttttcattttcttcctggctgggttgatgtggaaaccagagctgtctgtggagctgttttccagaccccaggcccattcctgggatctctccaaca...'' <Preview truncated at 128 characters>'	777	'gtacctttatgaggaatttttcattttcttcctggctgggttgatgtggaaaccagagctgtctgtggagctgttt'	0.44	-14.1
'NM_173595'	'''ccccctccagtgtccctcccccgccggtggcttgatatctaattctatttatttagaaaaagtctaaacatttagggcactttaaaggagaacacgactgggtggagggggcggaggggaaggaagcc...'' <Preview truncated at 128 characters>'	5335	'ctcccccgccggtggcttgatatctaattctatttatttagaaaaagtctaaacatttagggcactttaaaggaga'	0.386667	-9.80231
'NM_173481'	'''gcctcgggatggggcgcccaccccctgccctgccctgaccctcgtgggaactgccaagaccatcgccaagcccccaccctaggaaatgggtcctaggtccaggatccaagaaccacagctcatctgcc...'' <Preview truncated at 128 characters>'	735	'gcccaccccctgccctgccctgaccctcgtgggaactgccaagaccatcgccaagcccccaccctaggaaatgggt'	0.68	-11.6
'NM_171982'	'''gctggcccggggctgccccggtcttgtgccacagcactgttttctttctgccctcttcctaatgcccacactgcttgggcactattgcgcccctgcctccttgccaggctcttcctcctgtcctgcct...'' <Preview truncated at 128 characters>'	2681	'ccccggtcttgtgccacagcactgttttctttctgccctcttcctaatgcccacactgcttgggcactattgcgcc'	0.573333	-13.8
'NM_153717'	'''tttaagaccagtcggtgggacaagacctgaagccctgggtctgggtgtgaattccaccttccctcctgcagtgctgagaggcagcgaggacggagaggacagcggcatctctaggctcttctgagagg...'' <Preview truncated at 128 characters>'	3267	'tgggacaagacctgaagccctgggtctgggtgtgaattccaccttccctcctgcagtgctgagaggcagcgaggac'	0.613333	-23.122
'NM_153690'	'''gctcctccgcgcgtcgccggcgctccaccgtggctacccatccgtggtcccgacaacctccctgtcccttgcccgcccccaggaagggggaaatggggcatttggggcccagacctacacttggagcc...'' <Preview truncated at 128 characters>'	976	'gccggcgctccaccgtggctacccatccgtggtcccgacaacctccctgtcccttgcccgcccccaggaaggggga'	0.733333	-17
'NM_152906'	'''ccccacctctgggcctggccagtgggctcctggggggccctgccttgaggggcactgtggacaggaaaccttcctttgccatactgcattgcactgcccgtggcttggccagcatcccccggatcagg...'' <Preview truncated at 128 characters>'	2502	'tggccagtgggctcctggggggccctgccttgaggggcactgtggacaggaaaccttcctttgccatactgcattg'	0.626667	-28.6
'NM_152482'	'''cctctcggggcctgcaggcttgggcagcgcacaaggtggcctgcacccaggctttccctgggggtccgtcggccccagactggcattcacggggtcccagcccacgtgggtgttgacacaggcgcccc...'' <Preview truncated at 128 characters>'	1850	'aggcttgggcagcgcacaaggtggcctgcacccaggctttccctgggggtccgtcggccccagactggcattcacg'	0.693333	-25.8
'NM_152307'	'''ggggccgcctcccagggcaccagggagctgggagcactgaagggctgggcagggaggccagaggcaccttatatggtcagcgatgcctgccagacacagacggtggggtggggcttgggggcctcctg...'' <Preview truncated at 128 characters>'	2268	'ggcaccagggagctgggagcactgaagggctgggcagggaggccagaggcaccttatatggtcagcgatgcctgcc'	0.666667	-22.3
'NM_152293'	'''agctgagacgctttgaaagccagggtgatgctcagacagtgtgccagccaaaatgacttgggggaggggagccgcttccccactgttgctcttttttaaacaaattgagttcctttttttaagataga...'' <Preview truncated at 128 characters>'	2898	'aaagccagggtgatgctcagacagtgtgccagccaaaatgacttgggggaggggagccgcttccccactgttgctc'	0.6	-19.2
'NM_145059'	'''agctggcttctctctgcaacaggagaaaacctggagctacagtgtcccccaccttccttgccccatgggaacctccacctcctactccccacccacctctgcgaatctgctcccaaaggaagctgacc...'' <Preview truncated at 128 characters>'	610	'gcaacaggagaaaacctggagctacagtgtcccccaccttccttgccccatgggaacctccacctcctactcccca'	0.6	-11
'NM_145039'	'''atgagacgagacttgattggaagagaatgcccaaaggaacgtttatttccgaggaagagaatgctgagccagggtttaagtcatccaaagatcgcttgatgctgctgcttggtggcagtgcagctggg...'' <Preview truncated at 128 characters>'	1587	'attggaagagaatgcccaaaggaacgtttatttccgaggaagagaatgctgagccagggtttaagtcatccaaaga'	0.44	-15.1
'NM_138471'	'''attcttgctttcctggggagggagggagggatgaggcagcgtcccccagtggcttataactcagagctgcctggctcacccacctggtggagagagtagaaacaggtgccagggcaggagggggctgg...'' <Preview truncated at 128 characters>'	596	'gggagggagggagggatgaggcagcgtcccccagtggcttataactcagagctgcctggctcacccacctggtgga'	0.653333	-22.8
'NM_138447'	'''aaggggaaggactgcctacgttcatttcattttatggagggtcccagaaaagggaaggaggagccccaggtcatacagggcagagtcagaactaaacccgggtctcctgctgcacagagctgaacttt...'' <Preview truncated at 128 characters>'	1717	'ctacgttcatttcattttatggagggtcccagaaaagggaaggaggagccccaggtcatacagggcagagtcagaa'	0.506667	-14.5
'NM_080652'	'''tctggattttctgtttgccacatccctggactcagttgcttatttgtgtaatggatgtggtcctctaaagcccctcattgtttttgattgccttctataggtgatgtggacactgtgcatcaatgtgc...'' <Preview truncated at 128 characters>'	1949	'tgccacatccctggactcagttgcttatttgtgtaatggatgtggtcctctaaagcccctcattgtttttgattgc'	0.453333	-15.9
'NM_033419'	'''agaccttggagcgagtctgccccagtggggatcctgcccccgccctgctggcctcccttctcccctcaacccttgagatgattttctcttttcaacttcttgaacttggacatgaaggatgtgggccc...'' <Preview truncated at 128 characters>'	1702	'tctgccccagtggggatcctgcccccgccctgctggcctcccttctcccctcaacccttgagatgattttctcttt'	0.613333	-15.9
'NM_033199'	'''gcctgagagagggggtcacagtgatagggccaccctggatgggaagacctggagggcagccacacagctggacggatgctgccacatctgggcatacagtgtctggacgctgccacatctgggcatac...'' <Preview truncated at 128 characters>'	1129	'tcacagtgatagggccaccctggatgggaagacctggagggcagccacacagctggacggatgctgccacatctgg'	0.626667	-21.3
'NM_032804'	'''agccactggcgcccaggagcggtgggccgaagacgtgccctaccctaccacaagggctgtgtctctaccccctagcctgggcgttggatctactggaatgagcagcagccgcttcctcggcagccttg...'' <Preview truncated at 128 characters>'	2622	'ggagcggtgggccgaagacgtgccctaccctaccacaagggctgtgtctctaccccctagcctgggcgttggatct'	0.653333	-18.2
'NM_032701'	'''caggccggacggggaggcccagcagggagagagggtctctctcctagctgctacccaggacctccagaaggagcccttggacctctgggagggagctgacccttgactccagcatagctctgaccctg...'' <Preview truncated at 128 characters>'	681	'ggcccagcagggagagagggtctctctcctagctgctacccaggacctccagaaggagcccttggacctctgggag'	0.653333	-30.122
'NM_032329'	'''gaggagctgtgtgcccggatccgaggagcaagttaatctgtcccttcattcgtgtcgcaatatttcccttccttttaaaactaccttgttcggttgatacttagtaactccgtggccagttgaagcgc...'' <Preview truncated at 128 characters>'	4485	'cggatccgaggagcaagttaatctgtcccttcattcgtgtcgcaatatttcccttccttttaaaactaccttgttc'	0.44	-6.7
'NM_032323'	'''gcctctccgccctcgccctcggagtagggggtagcggcttgggtctgacacatctttgaaccttgtggccaggcctggacttcgcccccaggcctaggaccgcggtgggtggaaccctgctactgccc...'' <Preview truncated at 128 characters>'	859	'ccctcggagtagggggtagcggcttgggtctgacacatctttgaaccttgtggccaggcctggacttcgcccccag'	0.64	-23.6
'NM_032125'	'''tggctgctcggtggccccacacccaccagggtcccgaggaaacagccgccatcccttttggttccagatttttttctcctcaccccaaaaggcagggttgggcctgctgttgtggaccgggggtcggg...'' <Preview truncated at 128 characters>'	949	'cccacacccaccagggtcccgaggaaacagccgccatcccttttggttccagatttttttctcctcaccccaaaag'	0.56	-10.6
'NM_031479'	'''caagaggacctggggctttggagtgaagagaccaagatgaagtttcccaggcacagggcatctgtgactggaggcatcagattcctgatccacaccccaacccaacaaccacctggcaatatgactca...'' <Preview truncated at 128 characters>'	1181	'ctttggagtgaagagaccaagatgaagtttcccaggcacagggcatctgtgactggaggcatcagattcctgatcc'	0.52	-17.7
'NM_031459'	'''ctcctgagcaggacctgggcccggttcagctccccacaaggacttctctgtctggagacagccccagacccttttgtgtcccatgcccaccctccccacgctgcagtgggcttgtgtgtgatgtgcag...'' <Preview truncated at 128 characters>'	1708	'tgggcccggttcagctccccacaaggacttctctgtctggagacagccccagacccttttgtgtcccatgcccacc'	0.626667	-16.5262
'NM_031449'	'''tcctgtgtttaccccaagcccggcggggacacgctcacagatgtcaccacagccctgcccttcatgcccagccccatgggacacccggtggtctttcccaaacctcccccaaaacacacctggagcca...'' <Preview truncated at 128 characters>'	2273	'aagcccggcggggacacgctcacagatgtcaccacagccctgcccttcatgcccagccccatgggacacccggtgg'	0.693333	-17.4
'NM_030928'	'''gcctgggggccactgtggacagacgtgggcttcagaagctcgctggcctgggcccaccagcattttcttttatgaacatgatacactttggccttcctttccccagcgcccctgagggccagaggcag...'' <Preview truncated at 128 characters>'	1047	'tggacagacgtgggcttcagaagctcgctggcctgggcccaccagcattttcttttatgaacatgatacactttgg'	0.52	-14.922
'NM_030895'	'''gccggggctgcggcggaagagatgccggcggcctggtgggcgcgaggccgaggccgggggaggctcctgtccgccccgtgcgcggtgaggaagtaacagccggctgcgcgcctggttctcgggttgcg...'' <Preview truncated at 128 characters>'	3152	'gaagagatgccggcggcctggtgggcgcgaggccgaggccgggggaggctcctgtccgccccgtgcgcggtgagga'	0.786667	-26.6
'NM_030622'	'''aggaaggcaacttggaagtggtgggtgcccaggacggtgcctccagcctcaacagtgggcatggacagggttaatgtctccagagtgtacactgcaggcagccacatttacacgcctgcagttgtttt...'' <Preview truncated at 128 characters>'	1087	'aagtggtgggtgcccaggacggtgcctccagcctcaacagtgggcatggacagggttaatgtctccagagtgtaca'	0.586667	-19.2
'NM_025194'	'''gctgctcagccaccatcaggttaattggatggcgccagtctggctggaggagccctgagatgccatgggaggcctgaggttggccacgggggagctggcctccagggacgggagagattgtgtcatgt...'' <Preview truncated at 128 characters>'	1313	'tcaggttaattggatggcgccagtctggctggaggagccctgagatgccatgggaggcctgaggttggccacgggg'	0.64	-19.222
'NM_025090'	'''ctgtgcccctgtggaaggaggtcggttccgagggggtgggtgtaagggtgaggtgggggtgtgtgtgccgtgtatgtgtgtaggggtgtggtggggtgtggcgtgtgtgtatgatgtatgtgggctgt...'' <Preview truncated at 128 characters>'	1537	'aggaggtcggttccgagggggtgggtgtaagggtgaggtgggggtgtgtgtgccgtgtatgtgtgtaggggtgtgg'	0.64	-5.1
'NM_024967'	'''tgggggaaaacctgtgcaaattaattcacatacatggttcagaaaattcacagcaggagggccgggcgcagtggctcacgcctgtaatcccagcactttgggaggccgaggcaggcggatcacgaggt...'' <Preview truncated at 128 characters>'	192	'gcaaattaattcacatacatggttcagaaaattcacagcaggagggccgggcgcagtggctcacgcctgtaatccc'	0.52	-14
'NM_024864'	'''cgtggactgtccacagtgttcatgtgctggagtcagggacggccgcacctgcctccgccggctccagtgtgcggggagcctctgcctgagtgtgcaccaggcccatgtttattgaccacagtctgggg...'' <Preview truncated at 128 characters>'	574	'gtgttcatgtgctggagtcagggacggccgcacctgcctccgccggctccagtgtgcggggagcctctgcctgagt'	0.693333	-25.2
'NM_024836'	'''ttgagggaggcttgctgaggcttctctaaaggtggttgggcaagcacctatatagtatcacggggacagttgaggcaactcgtagatggagatttgggaaaagacgatgtggcctcctacctttccag...'' <Preview truncated at 128 characters>'	894	'tgaggcttctctaaaggtggttgggcaagcacctatatagtatcacggggacagttgaggcaactcgtagatggag'	0.506667	-13.6
'NM_024653'	'''caatgtttgccacagcctctgcctggaacctggctcgtgctgtgaccagaagggaaaggcggctgtttggctctttctcccccgcaaggacccgctgacccgctggatggagagcaaaggagacccct...'' <Preview truncated at 128 characters>'	1571	'cctctgcctggaacctggctcgtgctgtgaccagaagggaaaggcggctgtttggctctttctcccccgcaaggac'	0.626667	-18.6
'NM_024652'	'''ttcctgtggaatgactgtcacacatcagagctggctggcccggggctgcagcctgacccctctgccatcggcctctagttctccaaggacctagaagacagatggagttctcccctgaactccttgct...'' <Preview truncated at 128 characters>'	4042	'tgtcacacatcagagctggctggcccggggctgcagcctgacccctctgccatcggcctctagttctccaaggacc'	0.653333	-20
'NM_024623'	'''gcttgcttgggcccagtgtgggggtggcaggcaggtgagggctccgttgccttggtctgggggcagaaataaaatccccgcagcctactgcacttcttggctcaacggtgtgccagcttctgggtcat...'' <Preview truncated at 128 characters>'	695	'gtgtgggggtggcaggcaggtgagggctccgttgccttggtctgggggcagaaataaaatccccgcagcctactgc'	0.64	-22.1
'NM_024585'	'''tccatggagactgcgagaccgtggcacccctactgctggagaccacagtcctgatgtggacgcagggaacggggagcacatactgccccattggtgccttttcagccatctgaaaggcgggttctttc...'' <Preview truncated at 128 characters>'	1247	'agaccgtggcacccctactgctggagaccacagtcctgatgtggacgcagggaacggggagcacatactgccccat'	0.626667	-18.6
'NM_024541'	'''ggccacgcctacctgagcagcctctgactgcccttacccatgaggatcatgggctggagggggagcgaggggagagggggctgcccccgaggttggagagaaacacagataccaagttctcttggtga...'' <Preview truncated at 128 characters>'	1929	'agcagcctctgactgcccttacccatgaggatcatgggctggagggggagcgaggggagagggggctgcccccgag'	0.693333	-29.6
'NM_024319'	'''tggctggaccctgctcactgctgttgtgggaccctgaaccctcccttcaccttgcttgcctcctgcctcggaagctccttgggtgtgggtgaagcccgaggctgctcctgtggaagtggctctgggca...'' <Preview truncated at 128 characters>'	421	'cactgctgttgtgggaccctgaaccctcccttcaccttgcttgcctcctgcctcggaagctccttgggtgtgggtg'	0.626667	-18.7
'NM_023931'	'''aggctccccaagccccctttgccgggttggagcagctgtccaaggcccggcgccggagtcgcccccgcttttttgcccacccccctgtcccccgagctgaccagcgtcacggctgctacgtgtgcggg...'' <Preview truncated at 128 characters>'	2709	'cctttgccgggttggagcagctgtccaaggcccggcgccggagtcgcccccgcttttttgcccacccccctgtccc'	0.72	-19.2
'NM_022767'	'''gaagggggcggggctccctggctgggcttccggtgtggccggtaggaagtgggggccaggagagcagcgggcactccttcctgggcagggtggggcaggatgcagtgagccagccccagggccagagg...'' <Preview truncated at 128 characters>'	2005	'ccctggctgggcttccggtgtggccggtaggaagtgggggccaggagagcagcgggcactccttcctgggcagggt'	0.72	-28
'NM_022492'	'''gggggcaccggtccctcatagggcagggccatgtatatatcccttggtgggggacatagtgtggtgacagttcactgcatattttgagaccttattctctagatccatagttaatgatgccctggcag...'' <Preview truncated at 128 characters>'	1346	'tcatagggcagggccatgtatatatcccttggtgggggacatagtgtggtgacagttcactgcatattttgagacc'	0.493333	-19.9
'NM_022152'	'''ggagcaagcccccattttcacccgatcctgggctctcccttccaagctagagggctgggccctatgactgtggtctgggctttaggcccctttccttccccttgagtaacatgcccagtttcctttct...'' <Preview truncated at 128 characters>'	1301	'tttcacccgatcctgggctctcccttccaagctagagggctgggccctatgactgtggtctgggctttaggcccct'	0.613333	-27.6
'NM_022151'	'''gtctcagggaaccacgaagggatatggcaatgagtagagcatgaaggtagaacagtctatatactcttgtgacacatacaatccctaccttgtgctgccaagtaactcatttttgtgcaattctcagt...'' <Preview truncated at 128 characters>'	1009	'gaagggatatggcaatgagtagagcatgaaggtagaacagtctatatactcttgtgacacatacaatccctacctt'	0.413333	-15.8
'NM_022095'	'''gccccgagggcccaacacagatcatggatttgcggccagctctcctgggggtagggggccaccaggactcacctccctcttcatttaggatctccagatactggatagccagcatcctctcattccca...'' <Preview truncated at 128 characters>'	310	'cacagatcatggatttgcggccagctctcctgggggtagggggccaccaggactcacctccctcttcatttaggat'	0.586667	-17.5703
'NM_022064'	'''ccctcacagcctgtgccatcctggaacctccacctttgaacccagagccaggctgggccctatttatgagctccctttgcccttctcctgtatcccacaccaccacatccaacctccttgcctgcctg...'' <Preview truncated at 128 characters>'	241	'ccatcctggaacctccacctttgaacccagagccaggctgggccctatttatgagctccctttgcccttctcctgt'	0.573333	-13.1
'NM_022060'	'''gctgctctctgaagaggaagaggagaaagccagagagtcactcttacctccctgtctgcttactcacccactctgtcctttcctcaccaactaacatgtgccagccaggcagagtcttgtgctgttcc...'' <Preview truncated at 128 characters>'	1445	'ggaagaggagaaagccagagagtcactcttacctccctgtctgcttactcacccactctgtcctttcctcaccaac'	0.533333	-10.3178
'NM_021646'	'''tcaccaggcctgaaactccctttccaggactctcatccctgggcacagaattcaggaaactgctagacagcctggtccgaaagcattgccagctgcccgtttcctcccatggcccagtatgaggccag...'' <Preview truncated at 128 characters>'	3998	'ctccctttccaggactctcatccctgggcacagaattcaggaaactgctagacagcctggtccgaaagcattgcca'	0.546667	-13.4
'NM_021025'	'''gcccaccagcgcgcaccgtcgccacggatcgccgcccccacccagccgggcgccccggaccccccaggcgggctgcgggggaaccggcgccgagaggggaaggggccgcctagcccgagtaggcccca...'' <Preview truncated at 128 characters>'	555	'ccgtcgccacggatcgccgcccccacccagccgggcgccccggaccccccaggcgggctgcgggggaaccggcgcc'	0.866667	-29.7845
'NM_020944'	'''gccgtctgaactgtgggagggaagtgctaacagcccagcctccagcctggcctttcctccttcccctctgaacctcctgcaaccctgagccatcaggacaatcataccccttcccttctctccaccca...'' <Preview truncated at 128 characters>'	331	'ggagggaagtgctaacagcccagcctccagcctggcctttcctccttcccctctgaacctcctgcaaccctgagcc'	0.64	-16.1
'NM_020832'	'''tctccaaggcctgggactgaccagccccttcctcttggagcctggttttccctactgctgcctgatccctcggctggggagttttcattaacattaatattttgttaattcctgtctctccaacctga...'' <Preview truncated at 128 characters>'	716	'actgaccagccccttcctcttggagcctggttttccctactgctgcctgatccctcggctggggagttttcattaa'	0.56	-18
'NM_020798'	'''tgtgaacctgctgccaacctgaccccttccctccaggagccaggtagggcctgagggaagctgtggaggcaggccctaccaagaggaaggatggtacagctcatggcaccttagtcctcagcctgatg...'' <Preview truncated at 128 characters>'	1432	'aacctgaccccttccctccaggagccaggtagggcctgagggaagctgtggaggcaggccctaccaagaggaagga'	0.64	-25.6
'NM_020765'	'''ccaccacacagcagctgcggcggcgaagacgaagctggcttgccttccaccctctgttctccctccttgtgcattaagttccctccgcgggatgctgcattgttaccccgccctcccctctctcattt...'' <Preview truncated at 128 characters>'	326	'tgcggcggcgaagacgaagctggcttgccttccaccctctgttctccctccttgtgcattaagttccctccgcggg'	0.626667	-11.5
'NM_019121'	'''cactttagttccctttttccggtcggtctgcgatgagctgaggccagagccatgagaatctgctcaccttccccccagccttcctgaggcccaggatgccaggggtgggggccattctggggcccccc...'' <Preview truncated at 128 characters>'	723	'tttccggtcggtctgcgatgagctgaggccagagccatgagaatctgctcaccttccccccagccttcctgaggcc'	0.626667	-16.2
'NM_019118'	'''gtgggccgaacccacttccagctctgctgcctccaggaagcccctgggccatgaagtgctggcagtgagcggatggacctagcacttcccctctctggccttagcttcctcctctcttatggggataa...'' <Preview truncated at 128 characters>'	682	'ttccagctctgctgcctccaggaagcccctgggccatgaagtgctggcagtgagcggatggacctagcacttcccc'	0.64	-22.4887
'NM_019058'	'''acttcaacctgagggggccgacagtgccctccaagacagagacgactgaacttttggggtggagactagaggcaggagctgagggactgattcctgtggttggaaaactgaggcagccacctaaggtg...'' <Preview truncated at 128 characters>'	865	'ggccgacagtgccctccaagacagagacgactgaacttttggggtggagactagaggcaggagctgagggactgat'	0.586667	-14.4845
'NM_018310'	'''tggatatccactgggagcacttcatcctgttctgacagcttgataacattcctgttataaccaaggatggaagtgtacaccagtccgtaggtattgcttttcttgtttgaaggaaccaagaggggctc...'' <Preview truncated at 128 characters>'	617	'agcacttcatcctgttctgacagcttgataacattcctgttataaccaaggatggaagtgtacaccagtccgtagg'	0.453333	-18.422
'NM_018074'	'''gccctcccaggaccccctcacggggtcaaagtcacacgtccagcttcagccacattgaggccagcattgctggtggtcagggcaggaggccttggcgtgactggaggccggacagacaagcgccagcg...'' <Preview truncated at 128 characters>'	397	'cctcacggggtcaaagtcacacgtccagcttcagccacattgaggccagcattgctggtggtcagggcaggaggcc'	0.626667	-20.5
'NM_018066'	'''caacaaggtggaccctggagagcaggatgcataatccagcactggggaaagtggaggctcctgatgcaggctgcagacccaagagcaagtcctcccagccagagctggcgggctggcaaggggatatt...'' <Preview truncated at 128 characters>'	295	'tggagagcaggatgcataatccagcactggggaaagtggaggctcctgatgcaggctgcagacccaagagcaagtc'	0.573333	-17
'NM_017703'	'''ctactccacctgcccttgggacccatcccagttttcatcattgagccccagaccctctgagcagcaccttgaagagggcagataatcagacttgaggaaactgaaagccccaggttgagagaacagag...'' <Preview truncated at 128 characters>'	653	'ttgggacccatcccagttttcatcattgagccccagaccctctgagcagcaccttgaagagggcagataatcagac'	0.533333	-16.7
'NM_017550'	'''ctcctggccgcgggcggcgtatgcggcccagactggacttagcgctgccgctgggcccgcctctgtcagtcttcctgaccccttccccaccccccgggccttggggtagcacctccttctgcttcaga...'' <Preview truncated at 128 characters>'	1178	'ggcgtatgcggcccagactggacttagcgctgccgctgggcccgcctctgtcagtcttcctgaccccttccccacc'	0.693333	-22.0333
'NM_016647'	'''ccgccaccttcacaccgtctgccctggccaccatcctgggcctgggggctgcccacagatgggcagtctcagccatactctgttccagctggagtagcctcctgaccagcctggcccaccctgctcca...'' <Preview truncated at 128 characters>'	1493	'cgtctgccctggccaccatcctgggcctgggggctgcccacagatgggcagtctcagccatactctgttccagctg'	0.666667	-25.3
'NM_016243'	'''gcatcctccagcttccctggtgctgttcgctgcagttgttccccatcagtactcaagcactataagccttagattcctttcctcagagtttcaggttttttcagttacatctagagctgaaatctgga...'' <Preview truncated at 128 characters>'	686	'cctggtgctgttcgctgcagttgttccccatcagtactcaagcactataagccttagattcctttcctcagagttt'	0.48	-10.3
'NM_016201'	'''aggaggtggtgcttcaggactctgagccattctctcccctcctctgccctgtgccactctcagccatttcagcagccccgtcaaccgctgctccgtccctttccccagccagacactcattcccattg...'' <Preview truncated at 128 characters>'	2360	'aggactctgagccattctctcccctcctctgccctgtgccactctcagccatttcagcagccccgtcaaccgctgc'	0.626667	-7.5
'NM_015916'	'''ggaggtgcttcccatgctctttgtaaatggcactacttggtcccaaactgaaccccactgcttgctcacatccatatcagaaggggatttttaaaaaactgttatcttcttggccaggggaaaggacc...'' <Preview truncated at 128 characters>'	383	'gctctttgtaaatggcactacttggtcccaaactgaaccccactgcttgctcacatccatatcagaaggggatttt'	0.466667	-10
'NM_015705'	'''ccccctcctccccagcccaacctcgggcctgcgtctgaggtggcccaggaccccaagctgcagagcccagggaagagcagctccagagccctggccggggccgcgggatatcaatatcaggctgcccc...'' <Preview truncated at 128 characters>'	545	'cccaacctcgggcctgcgtctgaggtggcccaggaccccaagctgcagagcccagggaagagcagctccagagccc'	0.706667	-24.0366
'NM_015675'	'''ggcccttcccagcagcagaatctgttgagttgctgccacaaacaaaaaatacaataaatatttgaaccccctcccccccagcacaacccccccaaaacaacccaacccacgaggaccatcgggggcag...'' <Preview truncated at 128 characters>'	676	'cagaatctgttgagttgctgccacaaacaaaaaatacaataaatatttgaaccccctcccccccagcacaaccccc'	0.466667	-2.99605
'NM_015654'	'''tggctgggccttgtgggcagccactctgtgtgagcagggtgttgggcccatacacttcaaagaccagagccctgcactgggagagtgctcctggcccaggctgggaatcacctttcgaggcccttcag...'' <Preview truncated at 128 characters>'	1195	'ggcagccactctgtgtgagcagggtgttgggcccatacacttcaaagaccagagccctgcactgggagagtgctcc'	0.613333	-25
'NM_015549'	'''tgctgactcctgggggagggaggagtcatgttggaggttggggaagaacctgggcatccttcccctcaagcctgggctcatggagcccctgcccagggccctcaggtgggcggaaagtccatcccctc...'' <Preview truncated at 128 characters>'	657	'gagggaggagtcatgttggaggttggggaagaacctgggcatccttcccctcaagcctgggctcatggagcccctg'	0.626667	-24.8
'NM_015492'	'''cactggttgccagtgctgtgtgtatagcagtcactctccacccttcccttctgcctgcccagctgccccggggccacgagtggatgctggggctgtggctgctcccctggaggggttccatctctgac...'' <Preview truncated at 128 characters>'	1069	'ctgtgtgtatagcagtcactctccacccttcccttctgcctgcccagctgccccggggccacgagtggatgctggg'	0.653333	-17
'NM_015327'	'''tactgacccccaggccctgcagtggggctgactccagatctctcctgccctccctggcagccaggaccagcacctgtagtcaccccaccacacgcagactcatgcacgcacacaggagggaggcctag...'' <Preview truncated at 128 characters>'	1377	'cctgcagtggggctgactccagatctctcctgccctccctggcagccaggaccagcacctgtagtcaccccaccac'	0.666667	-23.5
'NM_015284'	'''gggagtggactggaccactgaatgtcactgttccttgaatcatgggcctaccagattgcctgccagaggcaggactgaccagcccttctgggccccagggcaagccagacactgagtgacaccaaagg...'' <Preview truncated at 128 characters>'	3784	'cactgaatgtcactgttccttgaatcatgggcctaccagattgcctgccagaggcaggactgaccagcccttctgg'	0.56	-17.8
'NM_015227'	'''gtctcctgtagcatctggttcagtgtttccctgggctgaagttaattgttcatcttgcccctttagttctcatgcacagaattcctccatagcaggctgttggcatagctggcctcgtctcagaacct...'' <Preview truncated at 128 characters>'	3543	'tggttcagtgtttccctgggctgaagttaattgttcatcttgcccctttagttctcatgcacagaattcctccata'	0.44	-12.3
'NM_015159'	'''agcctgcagcccatccaaatctggagtcacacattgtatgcaactactcaagtcttacaccggtgctggagcagttccctagcagcaccacctctatttgcaagaagagacaacggaagtgcaagggt...'' <Preview truncated at 128 characters>'	6285	'caaatctggagtcacacattgtatgcaactactcaagtcttacaccggtgctggagcagttccctagcagcaccac'	0.506667	-11.5
'NM_015113'	'''cccttggtggggcgtgcatgggactagttcatctgccacagggattttagagcagacatctaacctcattcaggaaaactcctgtagcgccagtgcccagctctccttgagctgaccactccagttag...'' <Preview truncated at 128 characters>'	2462	'gcatgggactagttcatctgccacagggattttagagcagacatctaacctcattcaggaaaactcctgtagcgcc'	0.493333	-14.3
'NM_015103'	'''gacacatggagagttggtcaggctgctgctgggagaaatggacgcccactgggcctcaacttgatcttctaccccgtgcctgtgactcagactgggaaatactgagcagagacggctggggcgggggc...'' <Preview truncated at 128 characters>'	1099	'ggtcaggctgctgctgggagaaatggacgcccactgggcctcaacttgatcttctaccccgtgcctgtgactcaga'	0.6	-20.022
'NM_015102'	'''gggcttgagggtgacgtccttcctgcggcacccagctggggcctgtctgtgcccctcctgccctgcaggctgtcctccccgcctctctgcagcctttcacttcagtgcccacctggctgacctgtgca...'' <Preview truncated at 128 characters>'	471	'gtccttcctgcggcacccagctggggcctgtctgtgcccctcctgccctgcaggctgtcctccccgcctctctgca'	0.72	-20.1
'NM_015089'	'''gggggcagatgcaggaaacacctagagcagccccagagtcacggggctgagggggcgggagctgcccctgtcatagggagggggattcccagcgtctgtagtgcttcctgtttgctgaataaaggtct...'' <Preview truncated at 128 characters>'	142	'aaacacctagagcagccccagagtcacggggctgagggggcgggagctgcccctgtcatagggagggggattccca'	0.666667	-31.7
'NM_015016'	'''tcccctgccaggtctctccctggcatcaaagttacgcgttttcttgtgcaatgttttttccgtaaagtcatgcctggatggggactgagccaccagcctgacacccagaaggcgagaagccatctcgg...'' <Preview truncated at 128 characters>'	1963	'ctccctggcatcaaagttacgcgttttcttgtgcaatgttttttccgtaaagtcatgcctggatggggactgagcc'	0.493333	-13.1
'NM_014957'	'''acgtggctgagtctgccaagtggaactgtgccctatgtgtggggactggctgccccctagagcctgccaggagcagaagcctggaggggtggcagggcagagcagcccaggctcagcatggagcccac...'' <Preview truncated at 128 characters>'	1571	'ccaagtggaactgtgccctatgtgtggggactggctgccccctagagcctgccaggagcagaagcctggaggggtg'	0.653333	-22.322
'NM_014727'	'''ggccgtggctgcccaccacgacccctcacacctcctgctgccgtcgctgccatcttgcccctagcctgggggctccctagcccctcccagagcatctcacccccaccctcatgttcagggtggatgtg...'' <Preview truncated at 128 characters>'	342	'ccacgacccctcacacctcctgctgccgtcgctgccatcttgcccctagcctgggggctccctagcccctcccaga'	0.706667	-13.6
'NM_014698'	'''ggctgggtctcactgctctgaaaagacacaaccagaatggcctggggctcaggcccttggctgagtgggaatgcgttgggactgcccagctgagctatcaggtgcccatcttttctggtcccagcagt...'' <Preview truncated at 128 characters>'	1423	'ctctgaaaagacacaaccagaatggcctggggctcaggcccttggctgagtgggaatgcgttgggactgcccagct'	0.6	-27
'NM_014661'	'''gggggtgtgggcccaggcagggctggggtgtgctggcatcgacagcccccactctgggcactaggtgggcccttgaaggggagcccaactcgtgggcctgatgaaagcttcctgagtggtgtcgggtc...'' <Preview truncated at 128 characters>'	3948	'ggcagggctggggtgtgctggcatcgacagcccccactctgggcactaggtgggcccttgaaggggagcccaactc'	0.693333	-28.0845
'NM_014330'	'gaccaactggtttgcctataatttattaactatttattttttctaagtgtgggtttatataaggaataaagccttttgatttgtagcgaaaaaaaaaaaaaaaaa'	105	'ctataatttattaactatttattttttctaagtgtgggtttatataaggaataaagccttttgatttgtagcgaaa'	0.24	-7.2
'NM_013376'	'''gccctcgtgctggaatggttgtctggtatctgaactgagcctgctggctggaccaactgtcctcgaaaagacacagctggcttccctagtacagagaacagggcttgggccactttggagagacagaa...'' <Preview truncated at 128 characters>'	343	'tggttgtctggtatctgaactgagcctgctggctggaccaactgtcctcgaaaagacacagctggcttccctagta'	0.533333	-16.1366
'NM_013260'	'''cctgaggggccaccctaggacttgaaaggaccgtgcagcccagtgaccactgcccagtgggaggcgccactttgtatatttcaggactgggacctactccccagatgccacctgagaggagcttctgt...'' <Preview truncated at 128 characters>'	1574	'taggacttgaaaggaccgtgcagcccagtgaccactgcccagtgggaggcgccactttgtatatttcaggactggg'	0.573333	-19
'NM_012256'	'''gggtgcagcccctcgcccgtctgggggatggaggggggtggcattggttcccccgaagagacactgcagtcagggactgagttcttcctgagggcagttgtttgtgattgccttcccttgtcccagta...'' <Preview truncated at 128 characters>'	1198	'cccgtctgggggatggaggggggtggcattggttcccccgaagagacactgcagtcagggactgagttcttcctga'	0.626667	-23.7
'NM_012192'	'''ccatacccaaccccaggaaggaaggccttggatggaccctcagattgaaggacccggtggaccttggggttggtgaatcctaaacagagagaattcgaggttgcctgaaagctgggtgtccttgctcc...'' <Preview truncated at 128 characters>'	2479	'ggaaggaaggccttggatggaccctcagattgaaggacccggtggaccttggggttggtgaatcctaaacagagag'	0.56	-14.5
'NM_006887'	'''ggcaagagggcgccagtgaggaggaagggaaggcggttcagagatgttggaggacacccctcgccatctcgcccttgctgggggcacgggagtggggggggtgacatgggccctaggcagactgcaag...'' <Preview truncated at 128 characters>'	1926	'gtgaggaggaagggaaggcggttcagagatgttggaggacacccctcgccatctcgcccttgctgggggcacggga'	0.653333	-20.3
'NM_006494'	'''gggctgtgggcaggggacctgtgtgccccgcaccccccatgcttcttttgctgccttaagccccctatgccctggaggtgagggcagctctcttgtctcttccctgcctcctcccttttccctcccca...'' <Preview truncated at 128 characters>'	910	'gacctgtgtgccccgcaccccccatgcttcttttgctgccttaagccccctatgccctggaggtgagggcagctct'	0.64	-21
'NM_006145'	'''ctatctgagctccccaaggactgaccagggacctttccagagctcaaggatttctggacctttctaccagttgtggaccatgagagggtgggagggcccagggagggctttcgtactgctgaatgttt...'' <Preview truncated at 128 characters>'	1186	'aaggactgaccagggacctttccagagctcaaggatttctggacctttctaccagttgtggaccatgagagggtgg'	0.533333	-19.2
'NM_006092'	'''gaggatgctttcctgttcatggggtttttgccctggagcctcagcagcaaatgccactctgggcagtcttttgtgtcagtgtcttaaaggggcctgcgcaggcgggactatcaggagtccactgcctc...'' <Preview truncated at 128 characters>'	1121	'ttcatggggtttttgccctggagcctcagcagcaaatgccactctgggcagtcttttgtgtcagtgtcttaaaggg'	0.52	-15.8
'NM_006059'	'''gggctgcccagatccccggcacacactcccccacctgctgtttacatgacccagggggtgcacactaccccacaggtgtgcccatacagacattccccggagccggctgctgtgaactcgcccccgtg...'' <Preview truncated at 128 characters>'	1281	'ccggcacacactcccccacctgctgtttacatgacccagggggtgcacactaccccacaggtgtgcccatacagac'	0.626667	-17.7
'NM_006039'	'''agccaggcgcgtgggcagggccagggcgggaggagctggggagctggggccctgggtcagtctggccccccaccagctgcctgtccagttggcctatggaagggtgcccttgggagtcgctgttggga...'' <Preview truncated at 128 characters>'	1162	'cagggccagggcgggaggagctggggagctggggccctgggtcagtctggccccccaccagctgcctgtccagttg'	0.746667	-31.1741
'NM_005996'	'''acccgtcccagacacgtcttttcattccagtccagttcaggctgccgtgcactttgtcggatataaaataaaccacgggcccgccatggcgttagcccttccttttgcagttgcgtctgggaaggggc...'' <Preview truncated at 128 characters>'	1618	'gtcttttcattccagtccagttcaggctgccgtgcactttgtcggatataaaataaaccacgggcccgccatggcg'	0.533333	-10.7
'NM_005985'	'''ccctcgaggctccctcttcctctccatacctgcccctgcctgacagccttccccagctccagcaggaaggaccccacatccttctcactgccatggaattccctcctgagtgccccacttctggccac...'' <Preview truncated at 128 characters>'	843	'cttcctctccatacctgcccctgcctgacagccttccccagctccagcaggaaggaccccacatccttctcactgc'	0.626667	-11
'NM_005929'	'''gcccggccgccccgccccagagctccgatgcccgcccggggagtttccgcggcggcttcgcgctggaatccagaaggaagctcgcgaaggccgggcccggcgtgggcgggagcaggcgcctccccggg...'' <Preview truncated at 128 characters>'	1632	'cccagagctccgatgcccgcccggggagtttccgcggcggcttcgcgctggaatccagaaggaagctcgcgaaggc'	0.706667	-24.022
'NM_005829'	'''ggatcaagtattggcctgaaatagagtccttaagacaagcaaagacaagcaaggcaagcacgtctggaaacagaacccattttgagccttagaagagtcaagcctcaggacctggaaactttgtgtct...'' <Preview truncated at 128 characters>'	4916	'ctgaaatagagtccttaagacaagcaaagacaagcaaggcaagcacgtctggaaacagaacccattttgagcctta'	0.44	-10.7
'NM_005560'	'''gacacagccaaccccggcccctggtcaggcccctgcagctgcctcacaccgccccttgtgctcgcctcataggtgtctatttggactctaagctctacgggtgacagatcttgtttctgaagatggtt...'' <Preview truncated at 128 characters>'	290	'ggcccctggtcaggcccctgcagctgcctcacaccgccccttgtgctcgcctcataggtgtctatttggactctaa'	0.626667	-16.1
'NM_005529'	'''gcacctgcctgccccacacggactcccgggccacgccccagcccgacaatgtcgagtatattattattaatattattatgaatttttgtaagaaaccgaggcgatgccacgctttgctgctaccgccc...'' <Preview truncated at 128 characters>'	1113	'acacggactcccgggccacgccccagcccgacaatgtcgagtatattattattaatattattatgaatttttgtaa'	0.413333	-13.1
'NM_005400'	'''gagcccactgcagttggactttgccgatgctgcaagaaggggtgcagagaagactcctgtgttggagacactcagcaggtcttgaactacttctcctcctcggagccccagtcccatgtccactgtct...'' <Preview truncated at 128 characters>'	3126	'ggactttgccgatgctgcaagaaggggtgcagagaagactcctgtgttggagacactcagcaggtcttgaactact'	0.533333	-17
'NM_005262'	'''agggtggtcagccagagctcatgggacagctagccaggcatggttggataggggcagggcactcattaaagtgcatcacagccagagcctgttgtgtctcagttgggtggtccccaggacactgcctg...'' <Preview truncated at 128 characters>'	1759	'agctcatgggacagctagccaggcatggttggataggggcagggcactcattaaagtgcatcacagccagagcctg'	0.573333	-21.1
'NM_005225'	'''cagggcttggagggaccagggtttccagagatgctcaccttgtctctgcagccctggagccccctgtccctggccgtcctcccagcctgtttggaaacatttaatttatacccctctcctctgtctcc...'' <Preview truncated at 128 characters>'	1268	'ccagggtttccagagatgctcaccttgtctctgcagccctggagccccctgtccctggccgtcctcccagcctgtt'	0.653333	-20.9
'NM_005063'	'''gtttggggtccctcaggttcctttttcaaaaaccagccaggcagaggttttaatgtctgtttattaactactgaataatgctaccaggatgctaaagatgatgatgttaacccattccagtacagtat...'' <Preview truncated at 128 characters>'	3903	'ggttcctttttcaaaaaccagccaggcagaggttttaatgtctgtttattaactactgaataatgctaccaggatg'	0.386667	-7.8
'NM_004907'	'''ggaccccgagcggcgctgccggagcccagagcgcgcgtcgaaccgtcggcccgagggcgcagacctgaggcgaggccacccccctccatcctgggggaagcgcccgcgaaaaccgtggagagaagccg...'' <Preview truncated at 128 characters>'	1088	'ctgccggagcccagagcgcgcgtcgaaccgtcggcccgagggcgcagacctgaggcgaggccacccccctccatcc'	0.773333	-20.9
'NM_004567'	'''ccatgttcatccactgtgaccactaggcaggcactgctctctgcagagggggtcattccaggccctccagtgtgtgtgatagtcaccatgccatgcagggatattcttgaagccacacatggctggcg...'' <Preview truncated at 128 characters>'	2076	'gtgaccactaggcaggcactgctctctgcagagggggtcattccaggccctccagtgtgtgtgatagtcaccatgc'	0.6	-21.2
'NM_004428'	'''aggtgtatgccacacctggccttaaagagggacaggctgaagagagggacaggcactccaaacctgtcttggggccactttcagagcccccagccctgggaaccactcccaccacaggcataagctat...'' <Preview truncated at 128 characters>'	867	'ctggccttaaagagggacaggctgaagagagggacaggcactccaaacctgtcttggggccactttcagagccccc'	0.6	-22.1
'NM_004418'	'''ggtggtgcccctctgcctgcctgccccactgtgctggcaggagctgactgtggactggtgggctcccctctgggccagcacagtcccctcacctctggcagggctgctacctcctcagagtttcagaa...'' <Preview truncated at 128 characters>'	677	'cctgcctgccccactgtgctggcaggagctgactgtggactggtgggctcccctctgggccagcacagtcccctca'	0.693333	-31.1
'NM_004417'	'''aaggccacgggaggtgaggctcttcacatcccattgggactccatgctccttgagaggagaaatgcaataactctgggaggggctcgagagggctggtccttatttatttaacttcacccgagttcct...'' <Preview truncated at 128 characters>'	688	'gaggctcttcacatcccattgggactccatgctccttgagaggagaaatgcaataactctgggaggggctcgagag'	0.546667	-19.9
'NM_004406'	'''gtggtcgctctcagaccccactgtccaccggggcgcagacccctgactcggggacttgggatgttcctcttggtgtcatattccaactcagattgagccctacattgtgctgcacctggtcatacgga...'' <Preview truncated at 128 characters>'	338	'ccccactgtccaccggggcgcagacccctgactcggggacttgggatgttcctcttggtgtcatattccaactcag'	0.613333	-21.7
'NM_004283'	'''agatggcccccaaccccccacccacccctctcctgcctcggcagggactgtgatcgaggcgtgagccacagtggttatctccaagctcagggcaatcccttccctcctgtcaactgctccccgactcc...'' <Preview truncated at 128 characters>'	3369	'ccccacccacccctctcctgcctcggcagggactgtgatcgaggcgtgagccacagtggttatctccaagctcagg'	0.653333	-17.6
'NM_004273'	'''gggggccggggccccgtatgcccctcctcgtgaaaggcctgccccgtctttctgccgcagccctcgcagagggcgggtgcacagcgccatgagcgggcagcgcctcctgtagcagtagggcccccagc...'' <Preview truncated at 128 characters>'	5098	'gtatgcccctcctcgtgaaaggcctgccccgtctttctgccgcagccctcgcagagggcgggtgcacagcgccatg'	0.693333	-22.6
'NM_003954'	'''ccctgccctccaccgccggctccacactgccggaagcagccttcctgctcggtgcacgatgctgccctgaaacacaggctcagccgttcccagggatctgccagcccccggctcagcagtgggaccag...'' <Preview truncated at 128 characters>'	1517	'ccggctccacactgccggaagcagccttcctgctcggtgcacgatgctgccctgaaacacaggctcagccgttccc'	0.666667	-22.6
'NM_003824'	'''tgggccgctgctttgcgctggtggaccacaggcatctacacagcctggactttggttctctccaggaaggtagcccagcactgtgaagacccagcaggaagccaggctgagtgagccacagaccacct...'' <Preview truncated at 128 characters>'	931	'cgctggtggaccacaggcatctacacagcctggactttggttctctccaggaaggtagcccagcactgtgaagacc'	0.586667	-18.2
'NM_003768'	'''gcaagggggaggaagaggaggaaggttggaccttcatcagaccactcccttcccccatcctccaggagagggggcaagggcaacccaccatctacccacttactaacctggtcctaacccccttactg...'' <Preview truncated at 128 characters>'	1910	'aggaggaaggttggaccttcatcagaccactcccttcccccatcctccaggagagggggcaagggcaacccaccat'	0.613333	-25.7
'NM_003749'	'''agatctgtctggctttatcaccaggatgtcacatgtcagagagtatcattaaaagaagacgctcagcactgtttcagcccgaagctgcttgcagttttcttttggatctgagcaatgactgtgtttgg...'' <Preview truncated at 128 characters>'	2483	'tatcaccaggatgtcacatgtcagagagtatcattaaaagaagacgctcagcactgtttcagcccgaagctgcttg'	0.466667	-13.3
'NM_003565'	'''cctttctggcctggctgggccccccgtcctgccgagccctgcagagtgggctctgtgtgctggctggactcctcgggacaagcccatggcgctgatcgctggtgctgagccctgccctgggccccacg...'' <Preview truncated at 128 characters>'	1818	'tgggccccccgtcctgccgagccctgcagagtgggctctgtgtgctggctggactcctcgggacaagcccatggcg'	0.72	-28.8
'NM_003364'	'''gcgctgccctgcacctccgcagacctgctgtgatgacttgccattaaaagcattgtccaaaatcccctgttgtgtggactttgagcacactttacacaagaatctagaaaatcagatcgcgattaaga...'' <Preview truncated at 128 characters>'	395	'tccgcagacctgctgtgatgacttgccattaaaagcattgtccaaaatcccctgttgtgtggactttgagcacact'	0.48	-13.9
'NM_002917'	'''caccaaccaccccgacccagggctgcctggctctgtcccaggcgcggggaaccagagccccctatgggctcagtgggctccctcaggtgccacggccacaccagtgagatgcaggcacctggcagacc...'' <Preview truncated at 128 characters>'	824	'cccagggctgcctggctctgtcccaggcgcggggaaccagagccccctatgggctcagtgggctccctcaggtgcc'	0.733333	-30.7845
'NM_002862'	'''gcacaccctgccttggcgggaccagcgggcatttgttttcttgctgactttgcacctccttttttccccaaacactttgccagccactggtggtccctgcttttctgagtaccatgtttccaggaggg...'' <Preview truncated at 128 characters>'	1490	'gcgggaccagcgggcatttgttttcttgctgactttgcacctccttttttccccaaacactttgccagccactggt'	0.533333	-11.5
'NM_002570'	'''gggtgcctagctgcccacagagggcaggcactcccatccatccatccgtccaccttcctccagactgtcggccagagtctgtttcaggagcggcgccctgcacctgacagctttatctccccaggagc...'' <Preview truncated at 128 characters>'	1347	'cacagagggcaggcactcccatccatccatccgtccaccttcctccagactgtcggccagagtctgtttcaggagc'	0.613333	-12.2
'NM_002461'	'''ctgcctcagcagggaccgcatgccgcttggagaaggggtggcctcgccggagctagggagcggatgtggtgggctggccggactcctgggacatgtgggtggtggcttgaccccgggcccatgggcag...'' <Preview truncated at 128 characters>'	602	'ccgcatgccgcttggagaaggggtggcctcgccggagctagggagcggatgtggtgggctggccggactcctggga'	0.72	-22
'NM_002229'	'''acgtcccctgcccctttacggacaccccctcgcttggacggctgggcacacgcctcccactggggtccagggagcaggcggtgggcacccaccctgggacctaggggcgccgcaaaccacactggact...'' <Preview truncated at 128 characters>'	512	'ttacggacaccccctcgcttggacggctgggcacacgcctcccactggggtccagggagcaggcggtgggcaccca'	0.72	-20.9
'NM_002228'	'''agagagaccgtcgggggctgaggggcaacgaagaaaaaaaataacacagagagacagacttgagaacttgacaagttgcgacggagagaaaaaagaagtgtccgagaactaaagccaagggtatccaa...'' <Preview truncated at 128 characters>'	1299	'ggctgaggggcaacgaagaaaaaaaataacacagagagacagacttgagaacttgacaagttgcgacggagagaaa'	0.453333	-5.2
'NM_002105'	'''gagggcccgcgccgcggccggccgccaggcctccccatgccaccacaaaggcccttttaagggccaccaccgccctcatggaaagagctgagccgcttcagactgcggggcaagcgggccgcggctcc...'' <Preview truncated at 128 characters>'	1146	'ggccggccgccaggcctccccatgccaccacaaaggcccttttaagggccaccaccgccctcatggaaagagctga'	0.666667	-21
'NM_001348'	'''gcgcagtggggtgggccaggccccaggacagccggagctcggcctgcggtgggggcgcttcctgtggacgctgcgcctcccatcgcccgggtgcctgtccttgcccagcgccaccaggctggaggcgg...'' <Preview truncated at 128 characters>'	667	'ccaggccccaggacagccggagctcggcctgcggtgggggcgcttcctgtggacgctgcgcctcccatcgcccggg'	0.786667	-32.6
'NM_001276260'	'''gggccactggagtcgagctcagcgttcacaccaggcgggctgggtcccctgcccacctgcctccctgccccctgtgacggagggggcaagcaagcccccagaggctgtgtctctggacagacggatag...'' <Preview truncated at 128 characters>'	809	'agctcagcgttcacaccaggcgggctgggtcccctgcccacctgcctccctgccccctgtgacggagggggcaagc'	0.733333	-32.9
'NM_001272012'	'''cgtcttttacagaatgtgggatcctcgagctaagatgagggcatccctcacgttcacacccctggtggcatctgccagccctgttctggggacaaggcgggctttcgtgggagccgtgctcagcctgc...'' <Preview truncated at 128 characters>'	4728	'gtgggatcctcgagctaagatgagggcatccctcacgttcacacccctggtggcatctgccagccctgttctgggg'	0.626667	-19
'NM_001271156'	'''gccggggccatctgcggactcgggccctgcggtgcgagcctcgccggacacctgctccgtggctccctcgtgtcccgcgtctgatgggggcgcagggccgtgcgcactgtgttccgtgccctggggac...'' <Preview truncated at 128 characters>'	1604	'ggactcgggccctgcggtgcgagcctcgccggacacctgctccgtggctccctcgtgtcccgcgtctgatgggggc'	0.76	-25.7
'NM_001270614'	'''tccaggactggcaggattgatcccacctccaagtctccgggccaccttctcctgggaggacgaccatctctacccctagaggactgtcactctagcatctttgaggactgcgacaggaccgggacagc...'' <Preview truncated at 128 characters>'	845	'attgatcccacctccaagtctccgggccaccttctcctgggaggacgaccatctctacccctagaggactgtcact'	0.586667	-13.5
'NM_001270459'	'''gtgggcccagcacatggccatagaggcccaggcaccaccaggagcagcagccagcaccacctacacaggagtcttcagacccagagaaggacggtgccaagggccccaggggcagcaaggccttggtg...'' <Preview truncated at 128 characters>'	975	'ggccatagaggcccaggcaccaccaggagcagcagccagcaccacctacacaggagtcttcagacccagagaagga'	0.626667	-13.6
'NM_001260491'	'''cgccaggtgccaaggcttcaggcaggcaggcccaggatgggcgtttgctgcgcacagacactcagcaggggcctcgcagagatgcgtgcatccagcagccccttcaagacataagagggcggggcgag...'' <Preview truncated at 128 characters>'	4322	'cttcaggcaggcaggcccaggatgggcgtttgctgcgcacagacactcagcaggggcctcgcagagatgcgtgcat'	0.653333	-25.2
'NM_001256695'	'''ggagctggcgctgcagagttcactaagctgttgaatatttttttaatctatactcataagctttgatatattatataaatatatattatattatattatattatattatatatatatatatatataaa...'' <Preview truncated at 128 characters>'	6965	'gagttcactaagctgttgaatatttttttaatctatactcataagctttgatatattatataaatatatattatat'	0.186667	-11.1
'NM_001256666'	'''atgaggactccctggagagggacacgcgagaggcaggccaggctgcaccaccccaagagccacgcccctcgctggcgccccagagccgtggtgcttgccaagggctgtgcggagctggtgctgcctga...'' <Preview truncated at 128 characters>'	716	'agagggacacgcgagaggcaggccaggctgcaccaccccaagagccacgcccctcgctggcgccccagagccgtgg'	0.746667	-20.4
'NM_001256358'	'''gcccctgccccattgggatgactgggagaggccgagggaggagttcacgctctgcaggaagctggggtccggctactttggggaggtcttcgaggggctctggaaagaccgggtccaggtggccatta...'' <Preview truncated at 128 characters>'	1952	'ggatgactgggagaggccgagggaggagttcacgctctgcaggaagctggggtccggctactttggggaggtcttc'	0.64	-17.1366
'NM_001254757'	'''cctgggcaagagctgtagcctgtcggttgcctactctgctgtctgggtgacccccatgcgtggctgtgggggtggctggtgccagtatgacccacttggactcaccccctcttggggagggagttctg...'' <Preview truncated at 128 characters>'	594	'tagcctgtcggttgcctactctgctgtctgggtgacccccatgcgtggctgtgggggtggctggtgccagtatgac'	0.64	-22.8
'NM_001252678'	'''gaatagaatgaatgaccccaaaatagggttttcttgggcgaggatgtgctggattaggaaaggtgacatgacacaggcagagcagagtggcacccaccacagaatacagtgtgtgttattacgaggag...'' <Preview truncated at 128 characters>'	906	'ccccaaaatagggttttcttgggcgaggatgtgctggattaggaaaggtgacatgacacaggcagagcagagtggc'	0.533333	-11.0741
'NM_001243878'	'''gccagggctcctggacccaggctttcccataccacgggcccaggactgtggctccttttctaaaccacctctgggactcagctccccccgccaaaaaaaatgggtctccttctgggctccaggattgt...'' <Preview truncated at 128 characters>'	640	'cccaggctttcccataccacgggcccaggactgtggctccttttctaaaccacctctgggactcagctccccccgc'	0.64	-14.5887
'NM_001243797'	'''ctgcctatgcccccgcagaactggctgctgcgtgtgaactgaacagacggagaagatgtgctagggagaatctgcctccacagtcacccatttcattgctcgctgcgaaagagacgtgagactgacat...'' <Preview truncated at 128 characters>'	2483	'cagaactggctgctgcgtgtgaactgaacagacggagaagatgtgctagggagaatctgcctccacagtcacccat'	0.546667	-13.6
'NM_001243650'	'''gctctccttcctgggctcgcatctgcagggaggagaactctgggacatcacttgtccctgaagcagtgcttggggagggcatgaaaaaagacatagcctaacctacctcccatctgtaaatccctgaa...'' <Preview truncated at 128 characters>'	4675	'ctcgcatctgcagggaggagaactctgggacatcacttgtccctgaagcagtgcttggggagggcatgaaaaaaga'	0.546667	-18.8
'NM_001243259'	'''agctgacacagcaactgctgcggcaaccacaagagggatcgggcctgggaacgtcgctgaacgagagcagcctgcagggcattattctagaaacagtgccaggggagccaggacgtaaggaagaggaa...'' <Preview truncated at 128 characters>'	932	'tgctgcggcaaccacaagagggatcgggcctgggaacgtcgctgaacgagagcagcctgcagggcattattctaga'	0.6	-14.5262
'NM_001242898'	'''tgctgctgccgcccggccacggcccaccctggtcaggctgcctccttaatcgagaaaactacctggtgatgcaatcttttttttttttaatttaatttaattttaaaataaatgctgcattggtaaag...'' <Preview truncated at 128 characters>'	843	'gccacggcccaccctggtcaggctgcctccttaatcgagaaaactacctggtgatgcaatcttttttttttttaat'	0.466667	-10.2
'NM_001242884'	'gctggcggcccttctgactgtttatttaaggatggatggcaccctggaaccgggaagggtggcctgttccctagagagaataaattggattattttctaaaaaaaaaaaaaaaaaa'	116	'gactgtttatttaaggatggatggcaccctggaaccgggaagggtggcctgttccctagagagaataaattggatt'	0.48	-17.3
'NM_001242412'	'''cgcagtgaccaccatccaagctcagatctgtgtgtctacgctcagatgcgtcggtggctgggctgccctgctcctggtcaggccggagcccgtcctaagacacacgctttgcagagctgtgcatgcgc...'' <Preview truncated at 128 characters>'	3472	'ccaagctcagatctgtgtgtctacgctcagatgcgtcggtggctgggctgccctgctcctggtcaggccggagccc'	0.666667	-26.7
'NM_001206957'	'''cctcttgtacccccaggtggaaggcagacagcaggcagcgccaagtgcgtgccgtgtgagtgtgacagggccagtggggcctgtggaatgagtgtgcatggaggccctcctgtgctgggggaatgagc...'' <Preview truncated at 128 characters>'	812	'ggtggaaggcagacagcaggcagcgccaagtgcgtgccgtgtgagtgtgacagggccagtggggcctgtggaatga'	0.653333	-20.7
'NM_001204446'	'''ttcctcgttgggatggtgcttctgagggcaggcagagggtagacacacagccagatgaagcttggcatctccctcctacccagcagctctgatgtgctgctataccaggacaagtgggtgacacaagc...'' <Preview truncated at 128 characters>'	1010	'gtgcttctgagggcaggcagagggtagacacacagccagatgaagcttggcatctccctcctacccagcagctctg'	0.6	-18.3
'NM_001199579'	'''ccctgcttactggtgcctgctgccagccatctgggagtgggtgaacagcaccccgccgcttcccccacacgcttgctcggcgctctgacttctaggagcacaagagaggagcctgtggccccatgcag...'' <Preview truncated at 128 characters>'	1559	'cctgctgccagccatctgggagtgggtgaacagcaccccgccgcttcccccacacgcttgctcggcgctctgactt'	0.68	-18.6741
'NM_001199172'	'''atccgcctctgccgccctgcctggcacccacgctggctctctcctgccgcgggagaaagcaccagcaggttctgagccctggctgcttgtcctcctcgcaacccccccaggccggagcttccttcctt...'' <Preview truncated at 128 characters>'	1559	'cctgcctggcacccacgctggctctctcctgccgcgggagaaagcaccagcaggttctgagccctggctgcttgtc'	0.68	-24.5553
'NM_001199140'	'''cacacggctgcatgaccagtcccacccccccgtggccaccaatggctatgacatcattggagcagatgcctcctcttcctggtccagttacttctattactgcaccattttatgatgctagcttccgt...'' <Preview truncated at 128 characters>'	3514	'ccagtcccacccccccgtggccaccaatggctatgacatcattggagcagatgcctcctcttcctggtccagttac'	0.6	-15.7
'NM_001195752'	'''gccccacaggctccggacgcagaggtggcagtggcaccagggccggcagagctttggagctctggctgtggacatttttgtctgctgtggacactgagaaagttggccatgaggcctgcttggccggg...'' <Preview truncated at 128 characters>'	522	'gacgcagaggtggcagtggcaccagggccggcagagctttggagctctggctgtggacatttttgtctgctgtgga'	0.613333	-23.1845
'NM_001195220'	'''cctggcaggagcccacagaggacccctggcggggtctctcccctgtgcctgacgcaggttcttccttttcctgggatggagagaggtttgttgtttttacccattcaaatgggaagctagctgccctt...'' <Preview truncated at 128 characters>'	2651	'cagaggacccctggcggggtctctcccctgtgcctgacgcaggttcttccttttcctgggatggagagaggtttgt'	0.613333	-24.5
'NM_001195053'	'''acaattgggagcatcagtcccccacttgggccacactacccacctttcccagaagtggctactgactaccctctcactagtgccaatgatgtgaccctcaatcccacatacgcagggggaaggcttgg...'' <Preview truncated at 128 characters>'	234	'agtcccccacttgggccacactacccacctttcccagaagtggctactgactaccctctcactagtgccaatgatg'	0.56	-9.8
'NM_001193646'	'''aagggcaggggtgtggcttctgggggctggtcttcagctctggcgccttcatccccctgcctctaccttcattccaaacccctctcggccgggtgcagtggcttatgcttgtaatcccagcactttgg...'' <Preview truncated at 128 characters>'	862	'gcttctgggggctggtcttcagctctggcgccttcatccccctgcctctaccttcattccaaacccctctcggccg'	0.64	-14.4
'NM_001193511'	'''aagccactcgtattccttgtacatagagaaatatttatataaattatatatatatacatatatatatatatatgcgccacataatcaacagaaagatggggctgtcccagccgtaagtcaggctcgag...'' <Preview truncated at 128 characters>'	690	'cttgtacatagagaaatatttatataaattatatatatatacatatatatatatatatgcgccacataatcaacag'	0.2	-7.8
'NM_001193452'	'''gtgccagctcctctttgccctcaaggtgctcaacatgatgcccgaggagaagctggttgaggccctggctgcagccaccgagaagcagaagaaggccctggagaagttgctcccggcctcctcttgag...'' <Preview truncated at 128 characters>'	824	'tgccctcaaggtgctcaacatgatgcccgaggagaagctggttgaggccctggctgcagccaccgagaagcagaag'	0.613333	-17.6
'NM_001190791'	'''gcgcgcctgctttagagacacaggatgattcagaccggaaacagacctcgtgggtgtaagaggaagcctctgtgagctcgcaccttactgggtgcaaaagaatccacggaacttgggagaagtccagt...'' <Preview truncated at 128 characters>'	2005	'agacacaggatgattcagaccggaaacagacctcgtgggtgtaagaggaagcctctgtgagctcgcaccttactgg'	0.546667	-15.9
'NM_001188'	'''ctcccaagggtgccctttggggtcccggttcagacccctgcctggacttaagcgaagtctttgccttctctgttcccttgcaggggtcccccctcaagagtacagaagctttagcaagtgtgcactcc...'' <Preview truncated at 128 characters>'	1267	'tttggggtcccggttcagacccctgcctggacttaagcgaagtctttgccttctctgttcccttgcaggggtcccc'	0.6	-23.8
'NM_001185095'	'''ggaccccgcctggactccccagccttcccaccccatacctccctcccgatcttgctgcccttcttgacacactgtgatctctctctctctcatttgtttggtcattgagggtttgtttgtgttttcat...'' <Preview truncated at 128 characters>'	2848	'tccccagccttcccaccccatacctccctcccgatcttgctgcccttcttgacacactgtgatctctctctctctc'	0.586667	-1.7
'NM_001184808'	'''gggccctgtccagctgcaggcatgcacaatggtgccaccgcttgtcacccggctccccccaccccttcatttggacccgcagctgctgtgctgctctgtgccatcggctccttgttggtctgagtttc...'' <Preview truncated at 128 characters>'	2719	'gcaggcatgcacaatggtgccaccgcttgtcacccggctccccccaccccttcatttggacccgcagctgctgtgc'	0.666667	-16.6
'NM_001173539'	'''gcggtgcccatggcaccaggagcccctcgccggctccgcctacggcccggcccccacgcgccctgctctcacggcctcggcacaggcagcggctgcacgtgttctgctgaagtgcgtctgaaggccgc...'' <Preview truncated at 128 characters>'	675	'ccaggagcccctcgccggctccgcctacggcccggcccccacgcgccctgctctcacggcctcggcacaggcagcg'	0.813333	-25.7
'NM_001173476'	'''gctcagggggccacctgtgctccccccgctaccctccgagccgcgcccctgtctcaggcacctctcggacctcgctgtgtttcactgcctcctgcccacagacccaggcctgccggcccggacccgtc...'' <Preview truncated at 128 characters>'	815	'tgtgctccccccgctaccctccgagccgcgcccctgtctcaggcacctctcggacctcgctgtgtttcactgcctc'	0.693333	-13
'NM_001172681'	'''aatctgtttccactacagctatggtcaagtctatcagccggtgctaccaggagtcactgccagggctgccgttctcctgaaccccagtggccagaatcataagccctgaccccatccctagaaagatg...'' <Preview truncated at 128 characters>'	2965	'cagctatggtcaagtctatcagccggtgctaccaggagtcactgccagggctgccgttctcctgaaccccagtggc'	0.613333	-16.1
'NM_001172223'	'''gccccccgggccggacaggggcacacgtgtgcaaagagacggtggtgtgtgttctctcctgcatctgcgtgtgcacacatgtgctgggcacgcgtgtggtgaggtctgagagggccccgggctgcact...'' <Preview truncated at 128 characters>'	741	'caggggcacacgtgtgcaaagagacggtggtgtgtgttctctcctgcatctgcgtgtgcacacatgtgctgggcac'	0.6	-24.9
'NM_001171747'	'''ctggagtgcggtggcgtgatcatggcactgctattcttgaagcactccacccacctgggctactttttctttagtgcagaggtgcactgtcttcttttaggtgggatcgcgtaagcatgagctggtag...'' <Preview truncated at 128 characters>'	1228	'gtgatcatggcactgctattcttgaagcactccacccacctgggctactttttctttagtgcagaggtgcactgtc'	0.506667	-15.6
'NM_001171740'	'''gtggcctgggacaagcctggacttctgatagagacccatcacggtgcctacagagctccccactccctgattgtcaagacctactctgaagatcttccctgccaagacacaagagggctgagccaggt...'' <Preview truncated at 128 characters>'	1642	'cctggacttctgatagagacccatcacggtgcctacagagctccccactccctgattgtcaagacctactctgaag'	0.546667	-11.2
'NM_001171166'	'''cctggccaccgcctttctcaccaccctgggggcgcctcgtgcagtcttaacagggagagggctttctggggcagggggagcccctgtcggcagctttcctgttcacctttgttggagccctctgtagg...'' <Preview truncated at 128 characters>'	764	'tctcaccaccctgggggcgcctcgtgcagtcttaacagggagagggctttctggggcagggggagcccctgtcggc'	0.693333	-27
'NM_001167961'	'''aattgaaaaagatccccaaggatctgttactactgcatttccttcttgctctgtctacagcctaggccaactagtcagggtctggacatgcatctcctaaaggaagaactgtgtagcaccattgatca...'' <Preview truncated at 128 characters>'	2835	'ccaaggatctgttactactgcatttccttcttgctctgtctacagcctaggccaactagtcagggtctggacatgc'	0.506667	-17.1
'NM_001167827'	'''ccctggctgcccctgtgccagggaacaggggccggcctgggggctgggagggccaggggcacctccctcccacccttcaggctgcactgtgtgtgaagtagccacctgccctgcctccctcctccccg...'' <Preview truncated at 128 characters>'	713	'tgccagggaacaggggccggcctgggggctgggagggccaggggcacctccctcccacccttcaggctgcactgtg'	0.746667	-39.422
'NM_001166105'	'''ggctccaagagcttgggatcagaagtcagaagtttggaatgtggtgggtcaaaggacaatatgggtgggcattctggagagttgtttttcagctgaattctcatggtgaaaacaggggaaaggacaaa...'' <Preview truncated at 128 characters>'	185	'ggatcagaagtcagaagtttggaatgtggtgggtcaaaggacaatatgggtgggcattctggagagttgtttttca'	0.453333	-13.3
'NM_001165903'	'''tcatcatctgctgtgtgatcctgggcatcgtcatcgcctccactgttgggggcatcttcgcctagaagccacccaaactgccactccactccaggtgggccactccaaggaggccctggctgctgcca...'' <Preview truncated at 128 characters>'	1280	'tgatcctgggcatcgtcatcgcctccactgttgggggcatcttcgcctagaagccacccaaactgccactccactc'	0.6	-17.8
'NM_001162893'	'''ttaggcaggaagcagaggtgtttcctttctggggctaagcctccttctgaccacacacagacatttcaggaacccctgaaataatgcactatgtccatgtccacagagtaactactcaaccaaggaac...'' <Preview truncated at 128 characters>'	3727	'aggtgtttcctttctggggctaagcctccttctgaccacacacagacatttcaggaacccctgaaataatgcacta'	0.48	-16
'NM_001161452'	'''agcagcaggaaggggctcccaagagctcctggtggtgcagcctgtgctcccctcagaagctctgctcttcccagggctcccggctggtttcagcaggcgactttcttccaatgctgggcccagacttc...'' <Preview truncated at 128 characters>'	1654	'ctcccaagagctcctggtggtgcagcctgtgctcccctcagaagctctgctcttcccagggctcccggctggtttc'	0.653333	-21.6
'NM_001161344'	'''gcatccagaggccctgagcagctttcagcactggaggtgaagagagcgtgtttttaaaatacagagacaagcacgtcaaggtgttttcacagccccctgagggaagggacgcagggtctccgacaggt...'' <Preview truncated at 128 characters>'	1212	'gagcagctttcagcactggaggtgaagagagcgtgtttttaaaatacagagacaagcacgtcaaggtgttttcaca'	0.453333	-20.1
'NM_001160167'	'''gtcgccacccctgggcctttccatctcctgttttgcaaccaggatgaggacccctccatctccgtggattactgaggggggctcttgctttatgcgatgctgccttatttcctttagggtactgtcct...'' <Preview truncated at 128 characters>'	2483	'cctttccatctcctgttttgcaaccaggatgaggacccctccatctccgtggattactgaggggggctcttgcttt'	0.546667	-19.8
'NM_001160042'	'''accctaggaagccaggagaggatcaggttccaaaggggaatgctatgaaagggcagtgagacaagacctcatcctacctccctgaccagctctggcttctgctcctgcccctggccattggtgactag...'' <Preview truncated at 128 characters>'	605	'gagaggatcaggttccaaaggggaatgctatgaaagggcagtgagacaagacctcatcctacctccctgaccagct'	0.533333	-16.322
'NM_001145661'	'''ggaacagatggacgtcgaggaccgggcactcccgggatgggtggaccaaacccttagcagcccagcatttcccgaaggccgacaccactcctgccagcccggctcggcccagcaccccctctcctgga...'' <Preview truncated at 128 characters>'	1606	'cgaggaccgggcactcccgggatgggtggaccaaacccttagcagcccagcatttcccgaaggccgacaccactcc'	0.666667	-16.4333
'NM_001145031'	'''gggtccccagggaggaaacgggcaccacccgctttcttgctggttgtcatttttgcagtagagtcatctccatcagctgtaagaagagactgggaagataggctctgcacagatggatttgcctgtgc...'' <Preview truncated at 128 characters>'	953	'aaacgggcaccacccgctttcttgctggttgtcatttttgcagtagagtcatctccatcagctgtaagaagagact'	0.48	-16.9
'NM_001144034'	'''gccgagggcgagacaggagtattctcttggcctctggacaccctcccgttcctccaaggcatcctctacctagctaggtcaccaacgtgaagaagttatgccactgccacttttgcttgccctcctgg...'' <Preview truncated at 128 characters>'	1276	'ggagtattctcttggcctctggacaccctcccgttcctccaaggcatcctctacctagctaggtcaccaacgtgaa'	0.56	-12.9
'NM_001143676'	'''accctgttagggcttggttttaaaggattttatgtgtgtttccgaatgttttagttagccttttggtggagccgccagctgacaggacatcttacaagagaatttgcacatctctggaagcttagcaa...'' <Preview truncated at 128 characters>'	1029	'ggttttaaaggattttatgtgtgtttccgaatgttttagttagccttttggtggagccgccagctgacaggacatc'	0.44	-14.6741
'NM_001142674'	'''gtgggcattgcggcctccgcggtggacgtgttcttttctaagccatggagtgagtgagcaggtgtgaaatacaggcctccactccgtttgctgtgacgggtctgctgcagtcctcagtcgggggtcct...'' <Preview truncated at 128 characters>'	2019	'tccgcggtggacgtgttcttttctaagccatggagtgagtgagcaggtgtgaaatacaggcctccactccgtttgc'	0.546667	-17.4
'NM_001142370'	'''gtctaacgccagttcctgcctgttgcctcttgtgagctcggactgctgatgccccggtgctgctgagcgccgtgcgcagaatggaaacagtgggcctggatcaaagttaaagtttctcagggtgggaa...'' <Preview truncated at 128 characters>'	2202	'ctgcctgttgcctcttgtgagctcggactgctgatgccccggtgctgctgagcgccgtgcgcagaatggaaacagt'	0.626667	-21.7
'NM_001142317'	'''tacattaattgctgtcaaagatgaagaagaaggcacatcttgacacagtacctgaatccagctgtgctgtgtttctggagtcctttggaaacatgtgtcccagaggagaagaggtttgacttgcgtgt...'' <Preview truncated at 128 characters>'	1802	'caaagatgaagaagaaggcacatcttgacacagtacctgaatccagctgtgctgtgtttctggagtcctttggaaa'	0.453333	-19.322
'NM_001136195'	'''gtgatcatggagactgccaggtttctgtctgcgtcgtcgtcggagggattactggggagtgcgctgcatccggaagtcgctgtgccctggttgaggggggttagggaggagtgagtgggactcaaatc...'' <Preview truncated at 128 characters>'	2070	'gccaggtttctgtctgcgtcgtcgtcggagggattactggggagtgcgctgcatccggaagtcgctgtgccctggt'	0.64	-18.9
'NM_001135947'	'''agatttgcaggttgaggtataggatacccatttttctggtagagtctgtctcttccagagcagccagtcctcagcccctgttctcccaactcctggggtggacctgggaaggtggccctgagggtctc...'' <Preview truncated at 128 characters>'	2503	'ggtataggatacccatttttctggtagagtctgtctcttccagagcagccagtcctcagcccctgttctcccaact'	0.52	-16
'NM_001135635'	'''aggggccaaattggggagactgcccactcccccctccatgctggggttggatcctcctgtcttcctccttgtcccatgaaggccacaccccccagctctggggactcctaggtcacttgggaactacc...'' <Preview truncated at 128 characters>'	660	'gagactgcccactcccccctccatgctggggttggatcctcctgtcttcctccttgtcccatgaaggccacacccc'	0.64	-12.1
'NM_001134870'	'''ccatcttccaacatagggatatacctccctccttcttataactgaagatcctggagcccggaagattcagggcagacagaccctgataatgagcctggcagggaagggcaaccaacatcttgtaactt...'' <Preview truncated at 128 characters>'	896	'gggatatacctccctccttcttataactgaagatcctggagcccggaagattcagggcagacagaccctgataatg'	0.506667	-17.5
'NM_001134758'	'''gtgggggctgcacctgcgggggctttggggaccgagaccccccgcctcacacccgctgtcttcacagcaaaggggtgcgcgagggcatcgagtggatggtgaagtgtgtcgtgcggaatgtgcaccgg...'' <Preview truncated at 128 characters>'	1972	'gcgggggctttggggaccgagaccccccgcctcacacccgctgtcttcacagcaaaggggtgcgcgagggcatcga'	0.706667	-28.2
'NM_001134655'	'''gcagctggcttggccggaaacccgggggaggcccagccacggcacatcctgctttgttcaccactgggactctccttccatctgtggccacctcccgggctgtccgagggaccccagggtacctcaca...'' <Preview truncated at 128 characters>'	1474	'ggaaacccgggggaggcccagccacggcacatcctgctttgttcaccactgggactctccttccatctgtggccac'	0.64	-20.8
'NM_001134400'	'''gttcctgcgaacgctgaatctaggtgggacgcttgccttgaacatcatggttcctttggtgatctataagggatctatttaagaagtggtcaggttttcgcacttcttggctggtccagggactgcag...'' <Preview truncated at 128 characters>'	4193	'gaatctaggtgggacgcttgccttgaacatcatggttcctttggtgatctataagggatctatttaagaagtggtc'	0.44	-15.4
'NM_001130144'	'''cgccgccgacgccgccctcggcccagacctcggtgatcactgagggatttccgcgagctcggcctcacttctgccccgacttgtggctcggacccagggaccttcagggcccgcagaccctcccggcg...'' <Preview truncated at 128 characters>'	540	'cctcggcccagacctcggtgatcactgagggatttccgcgagctcggcctcacttctgccccgacttgtggctcgg'	0.666667	-18.7
'NM_001127361'	'''ctcagcaaagtggattttgtctccacagagaatgcaacaatatggaaatccaagtggacattgaagccaaaccaagccactatcagctggtgagtggaagcagcacggaggactcgctccatgttcat...'' <Preview truncated at 128 characters>'	842	'tttgtctccacagagaatgcaacaatatggaaatccaagtggacattgaagccaaaccaagccactatcagctggt'	0.44	-10.2
'NM_001127266'	'''gtgggctggggccttgaggtgactctgtgtctccccccaaagccacagggcagggaagggggtggctgggcctcctggctggcaaagggctctacttaaagcacatgatgtagagcaactcgcctctg...'' <Preview truncated at 128 characters>'	1249	'gaggtgactctgtgtctccccccaaagccacagggcagggaagggggtggctgggcctcctggctggcaaagggct'	0.68	-24.922
'NM_001126337'	'''gctgcctggagatggttgctgccattgctgctgcctctgcctcggagaagcccactgcccctgttggctgttaacactgcctttgacttcctgactgtcccctggctgcacccaggacttcgggctcc...'' <Preview truncated at 128 characters>'	1923	'ttgctgccattgctgctgcctctgcctcggagaagcccactgcccctgttggctgttaacactgcctttgacttcc'	0.586667	-12.6
'NM_001122681'	'''tggcagtccatgtggctgccaggccaaggcagtcacaggggccctgaccccaggccacacagacggacatgggcccacatgggagggtgagcaggagcaaggctgtgcttgcctagggcctctgtgat...'' <Preview truncated at 128 characters>'	7262	'ctgccaggccaaggcagtcacaggggccctgaccccaggccacacagacggacatgggcccacatgggagggtgag'	0.693333	-21
'NM_001113525'	'''ggacggcagtgaggatgagcacctctagcagcctggactccgcagtggctgtgtcagcctcacccttcgtgtgcacccgcatgggagggtcggagggtgctgcccgcccttggtgctggaggcgggct...'' <Preview truncated at 128 characters>'	2679	'tgagcacctctagcagcctggactccgcagtggctgtgtcagcctcacccttcgtgtgcacccgcatgggagggtc'	0.653333	-23.1
'NM_001113182'	'''ggggtcaggccagatggggcaggaaggctccgcaggaccggacccctagaccaccctgccccacctgccccttccccctttgctgtgacacttcttcatctcacccccccccgcccccctctaggaga...'' <Preview truncated at 128 characters>'	787	'ggggcaggaaggctccgcaggaccggacccctagaccaccctgccccacctgccccttccccctttgctgtgacac'	0.706667	-21.8
'NM_001105537'	'''aagcctgccccacctcctgtataggaagagggtatggtctgagatgtgcagactgggaccagcgctagcctgaggagctcagagcctaaggaaagactggcttttggggtacaagggtgactagaacc...'' <Preview truncated at 128 characters>'	440	'cctgtataggaagagggtatggtctgagatgtgcagactgggaccagcgctagcctgaggagctcagagcctaagg'	0.573333	-19.7
'NM_001102594'	'''cctcgcaccccagcacgcccgcctctggtggccaccccgctgccccatggctggctgggtggccaggcaggaagtgcccagcccgagaggctgggaggtttgttgagggtgtggggtgtgccccacct...'' <Preview truncated at 128 characters>'	410	'cgcccgcctctggtggccaccccgctgccccatggctggctgggtggccaggcaggaagtgcccagcccgagaggc'	0.773333	-34.2
'NM_001101340'	'''gttggacctagaagcacacgggaccaggctgggcgaagaacactgacgcccagagccgaataaacaagagttccgtgtttcagtctctgcttctctgtacctatttcgacctctcagtcgaggctggg...'' <Preview truncated at 128 characters>'	497	'acacgggaccaggctgggcgaagaacactgacgcccagagccgaataaacaagagttccgtgtttcagtctctgct'	0.56	-21.322
'NM_001100598'	'''gggcgcccgaagagtggggtgctgcgcctctgcgggagtactgggtcctgagggagagctgcagtgagaagttgctcttcagcctggaaaatcaacctgaattcagagaagccttcttagtcctcaga...'' <Preview truncated at 128 characters>'	871	'ggggtgctgcgcctctgcgggagtactgggtcctgagggagagctgcagtgagaagttgctcttcagcctggaaaa'	0.613333	-22
'NM_001100592'	'''ggaggacacgtgtcctcatggagagggtgctccggcccaggcgggggagtcagtgcccagtcagcagctctgccaccatcctgctgggaactgggggggcctctattgggttataggcaaggcctttt...'' <Preview truncated at 128 characters>'	1042	'tcatggagagggtgctccggcccaggcgggggagtcagtgcccagtcagcagctctgccaccatcctgctgggaac'	0.68	-21.022
'NM_001098790'	'''ggcgtggcgcccgtggctgcccagcaccttcttcgacccatctcaccctctctcattcctcaaagctttttttttttttcctggctggggggcgggaagggcagactgcaaactggggggctgcgtac...'' <Preview truncated at 128 characters>'	1044	'gctgcccagcaccttcttcgacccatctcaccctctctcattcctcaaagctttttttttttttcctggctggggg'	0.52	-7.58867
'NM_001093'	'''ccgtggcccgcccagccactcccgggaccacggcaaaaggaaccacccagacccaccacccgtacaccctcagcagaccctgaagacttgcttttaaacaaagaaaatcctgggcacttctgcagggc...'' <Preview truncated at 128 characters>'	1874	'ccactcccgggaccacggcaaaaggaaccacccagacccaccacccgtacaccctcagcagaccctgaagacttgc'	0.64	-6.7
'NM_001081003'	'''cccctcacttgaccagtcccattcagatccggcttggacaggcacctgagatggtgccaaagtgcagctgactcttcccacgacagccctgcccttcccatgaggcaggctcttcagtgagtgtttga...'' <Preview truncated at 128 characters>'	514	'gtcccattcagatccggcttggacaggcacctgagatggtgccaaagtgcagctgactcttcccacgacagccctg'	0.6	-16.6
'NM_001080542'	'''gtgggaccccagccgattccccaacagagggttcggaccccagaactgtcctgttcctccggctgcctccatggaggcagtgcctggggaggattctgagatgcttgaggcctgatgacagctcttcc...'' <Preview truncated at 128 characters>'	186	'attccccaacagagggttcggaccccagaactgtcctgttcctccggctgcctccatggaggcagtgcctggggag'	0.64	-27.6
'NM_001080533'	'''gtgctgcaagagtagataggggaggtgctttgccgcggccacaagatcctggcacacggagatgatcgaagctgcagtttgtcaacacacatctggaacctggccccaggaagccaaggctggggtgg...'' <Preview truncated at 128 characters>'	3617	'ataggggaggtgctttgccgcggccacaagatcctggcacacggagatgatcgaagctgcagtttgtcaacacaca'	0.56	-11.7741
'NM_001080470'	'''gggctgggtccgcgggaggctgccgtctggggagcctgtggggggtagatatcctgggactgacccaggggaaggaagtggggaaggggcgggagggacaatctgagagtgactggggagcctttggt...'' <Preview truncated at 128 characters>'	3328	'gaggctgccgtctggggagcctgtggggggtagatatcctgggactgacccaggggaaggaagtggggaaggggcg'	0.68	-19.1
'NM_001080431'	'''tttgcaggggtggctcccagacaccctgcccagggatgggctgggcaccacctgggggcggagcgtgagctccagacgagctcctgcgtgcgcgtgtgagtgtgtctgcgcccagccatgtgaccccg...'' <Preview truncated at 128 characters>'	4286	'cccagacaccctgcccagggatgggctgggcaccacctgggggcggagcgtgagctccagacgagctcctgcgtgc'	0.733333	-32.1366
'NM_001080417'	'''aatgggtctggagaccaggggcctcgctctctccagagaggaacactggattttttcccccaaaaaaattacatggggaagggaggataaccctatcagatggtagtggagtggaggagaaagaaccc...'' <Preview truncated at 128 characters>'	3281	'caggggcctcgctctctccagagaggaacactggattttttcccccaaaaaaattacatggggaagggaggataac'	0.506667	-18.5
'NM_001077527'	'''tgttggagaacttctgccacatggcagtgctgggtaagacccctctgtccccaccagtgcccttgaggttatgggtgttggtaggtctgtggcctccatctccatgacgatggtgttaaggactgcat...'' <Preview truncated at 128 characters>'	1395	'gccacatggcagtgctgggtaagacccctctgtccccaccagtgcccttgaggttatgggtgttggtaggtctgtg'	0.6	-21.1
'NM_001077261'	'''ctcagaacagggcgggggggggggcggtgtcaggtcccagcgagccacaggaacggccctgcaggagcagggcggctgccgactcccccaaccaaggaaggagcccctgagtccgcctgcgcctccat...'' <Preview truncated at 128 characters>'	991	'gggggggggcggtgtcaggtcccagcgagccacaggaacggccctgcaggagcagggcggctgccgactcccccaa'	0.76	-32.722
'NM_001048212'	'''gcagggcacactggtgcctcccatactgccctccagcaccaggcagggtcaccacagccggcaagcactgggcctggggatgtgtgaagagatagggttattgagaagagaaaacagaacgctggtca...'' <Preview truncated at 128 characters>'	295	'gcctcccatactgccctccagcaccaggcagggtcaccacagccggcaagcactgggcctggggatgtgtgaagag'	0.666667	-20.7
'NM_001042631'	'''caggcgaagagccgaactcgctcgatggcgtggtggagccaggaggctcgcctgactgcatggggggactggggaacccgcctaaggtgagaggtcttaagagactagcttgacgaattggggatgtc...'' <Preview truncated at 128 characters>'	712	'actcgctcgatggcgtggtggagccaggaggctcgcctgactgcatggggggactggggaacccgcctaaggtgag'	0.68	-23.6
'NM_001040011'	'''gcaggctcatcgccccttgtccacagctcccagggacagaagggtgtggacatgataaacactgagagcccaaccagcacacctacagagtttccagcgagacaatgccagaagcacttttctagaga...'' <Preview truncated at 128 characters>'	296	'cttgtccacagctcccagggacagaagggtgtggacatgataaacactgagagcccaaccagcacacctacagagt'	0.546667	-13.8
'NM_001039550'	'''gctggatgccgggttccagaatcgctgcacagttccaacaggacagcgccttcccccatgcgctgggaggggaccctccatttctccccctcacccatgctgagtgtagagccggggcctgggtggcg...'' <Preview truncated at 128 characters>'	907	'ccagaatcgctgcacagttccaacaggacagcgccttcccccatgcgctgggaggggaccctccatttctccccct'	0.64	-17.7
'NM_001032282'	'''cagaccggaaagtgaagagtcagaactaactttggtctcagcgggagccagtggtgatgtaaaaatgcttccactgcaagtctgtggccccacaacgtgggcttaaagcagaagccccacagcctggc...'' <Preview truncated at 128 characters>'	1371	'agagtcagaactaactttggtctcagcgggagccagtggtgatgtaaaaatgcttccactgcaagtctgtggcccc'	0.52	-15.9
'NM_001031680'	'''ccgccctggtggactcctcccgctggaggcggggaccctaacaaccttcaagaccagtgatgggccggctccgaggctccgggcgggaatgggacctgcgctccagggtggtctcggtcccagggtgg...'' <Preview truncated at 128 characters>'	2611	'cctcccgctggaggcggggaccctaacaaccttcaagaccagtgatgggccggctccgaggctccgggcgggaatg'	0.693333	-28.5
'NM_001030287'	'''gcagtcgtggtatgggggcgactggggagtcctcattgaatcctcattttatacccaaaaccctgaagccattggagagctgtcttcctgtgtacctctagaatcccagcagcagagaaccatcaagg...'' <Preview truncated at 128 characters>'	1235	'gggcgactggggagtcctcattgaatcctcattttatacccaaaaccctgaagccattggagagctgtcttcctgt'	0.506667	-13
'NM_001029885'	'''gggcgggaagccagggccgcaccggctttcctgctgcagatctgggctgcggtggccagggccgtgagtcccgtggcagagccttctgggcgctgcgggaacaggagatcctctgtcgcccctgtgag...'' <Preview truncated at 128 characters>'	1133	'gccgcaccggctttcctgctgcagatctgggctgcggtggccagggccgtgagtcccgtggcagagccttctgggc'	0.72	-28
'NM_001025780'	'''aatattctgtaaatttgctactgggttttcctttcttgctgaactgcactctttggtaaataacataaaacctgaaggttttgtttgcaaatcatgtcagttgccttcataaatgtacaggtaatgat...'' <Preview truncated at 128 characters>'	1684	'tgctactgggttttcctttcttgctgaactgcactctttggtaaataacataaaacctgaaggttttgtttgcaaa'	0.373333	-11.5
'NM_001013842'	'''gacctctcggtgcacctggtgaccctgggtggaggggacttgctgtgaagtcttcctcgccctctgccctcttgctgcttctccacattgccaggaaaagctgctgacgcctgccctcctctcttgag...'' <Preview truncated at 128 characters>'	844	'ctggtgaccctgggtggaggggacttgctgtgaagtcttcctcgccctctgccctcttgctgcttctccacattgc'	0.613333	-21.9
'NM_001009566'	'''cccgtgcccccggccacctcggtttctgctttcgaagactctgctgccatccgttctcccagtcccaagggtccacgatgtacaaagtcatttcggccagtaggtgtgcagacccctccccgccacga...'' <Preview truncated at 128 characters>'	1504	'acctcggtttctgctttcgaagactctgctgccatccgttctcccagtcccaagggtccacgatgtacaaagtcat'	0.533333	-10.8741
'NM_001008910'	'''aaaagcagcatgttgagaagatggccccttgtgccttggaaagaggttcccatccctcattggaatcaccacccattccatccaggacttctcttacacttgggggtagcggggtcaggacaatcatc...'' <Preview truncated at 128 characters>'	1828	'agaagatggccccttgtgccttggaaagaggttcccatccctcattggaatcaccacccattccatccaggacttc'	0.533333	-14.9
'NM_001008695'	'''ggggctgctggactgaccgaggggctgcccagcaagactgcagcctcttcctccctcagatcccaccagacccaccaggtgccataataaagcggattctagacggagaaaaaaaaaaaaaaaaaaaa...'' <Preview truncated at 128 characters>'	137	'accgaggggctgcccagcaagactgcagcctcttcctccctcagatcccaccagacccaccaggtgccataataaa'	0.6	-17.6
'NM_001007561'	'''ggagtgggagggggcttgggagtccagactctgacaggggatgcctgggcttaatcctgggtgcttgaaggggatgtggactcttgacttccagctgggatgtgtgacttcttatcacctggattcag...'' <Preview truncated at 128 characters>'	7675	'ttgggagtccagactctgacaggggatgcctgggcttaatcctgggtgcttgaaggggatgtggactcttgacttc'	0.56	-25.9845
'NM_001006641'	'''cggggggagggccgcccggcagtggactcgctgatcctgggccgcagcctggggtgtgcagccatctcattctgtgaatgtgccaacactaagctgtctcgagccaagctgtgaaaaccctagacgca...'' <Preview truncated at 128 characters>'	1814	'ccggcagtggactcgctgatcctgggccgcagcctggggtgtgcagccatctcattctgtgaatgtgccaacacta'	0.613333	-23.8
'NM_001005914'	'''ccagactgtccccacgccgggaaccaagcaggagacgacaggcgagagaggagccagacagaccctgaaaagaaggacgggttggggccgggcacattgggggtcaccggccgatggagacaccaacc...'' <Preview truncated at 128 characters>'	485	'gccgggaaccaagcaggagacgacaggcgagagaggagccagacagaccctgaaaagaaggacgggttggggccgg'	0.653333	-12.3
'NM_001003891'	'''ccaagactgcagggatggcccgcagcctcatcggggccaaggacacacgcctcctgtcagacacttctaggtgttggcttccttagagagcctggggttaggttagctttcctgcttttatcttctgc...'' <Preview truncated at 128 characters>'	947	'tggcccgcagcctcatcggggccaaggacacacgcctcctgtcagacacttctaggtgttggcttccttagagagc'	0.613333	-18.5
'NM_001002261'	'''gaagagaggccagggtccaaccaggcacccgtccttgggaccagcagtagaccccccactctccccacccctggcccactgtggtgtgtgctgggcaaatgtggcctgaatgctaggtaggcttcccc...'' <Preview truncated at 128 characters>'	1617	'tccaaccaggcacccgtccttgggaccagcagtagaccccccactctccccacccctggcccactgtggtgtgtgc'	0.68	-15.1741
'NM_000725'	'''cagcctcctgctgccctaccctggcaggcacaggcgcagctggctggggggcccactccaggcagggtggcgttagactggcatcaggctggcactaggctcagcccccaaaaccccctgcccagccc...'' <Preview truncated at 128 characters>'	1044	'ctaccctggcaggcacaggcgcagctggctggggggcccactccaggcagggtggcgttagactggcatcaggctg'	0.706667	-25.4741
'NM_000723'	'''gaggcaggggccacacggcgggaggaagggctctgagcccaggggaggggagggagcgaggggctcacacctgacatgtattcgcctccagggggcgctgtctccctcctttcagatgcctttgctca...'' <Preview truncated at 128 characters>'	1737	'cggcgggaggaagggctctgagcccaggggaggggagggagcgaggggctcacacctgacatgtattcgcctccag'	0.693333	-20.6262
'NM_000527'	'''acatctgcctggagtcccgtccctgcccagaacccttcctgagacctcgccggccttgttttattcaaagacagagaagaccaaagcattgcctgccagagctttgttttatatatttattcatctgg...'' <Preview truncated at 128 characters>'	2522	'cccgtccctgcccagaacccttcctgagacctcgccggccttgttttattcaaagacagagaagaccaaagcattg'	0.546667	-6.2
'NM_000431'	'''gaggagcccacgacactgcagccccacccagatgcccctttctggattattctgggggctgcagttcgactctgtgctggccagcgagcgcccagctcctgacactgctggagaggccccagccgctt...'' <Preview truncated at 128 characters>'	700	'ctgcagccccacccagatgcccctttctggattattctgggggctgcagttcgactctgtgctggccagcgagcgc'	0.64	-25.2

## Sheet: NMD-resistant (Other Genes)
Accession	3' UTR Sequence	3' UTR Length	3' UTR 16-90 nt	GC% 16-90 nt	MFE-75 16-90 nt
'NM_213601'	'''aggactgctgggacaggggcaggctgtatttgctggctgaagcaggctgccagctggtgcctcttgtttgggataggcaagagccaaaggttcatggggggctgctgagcctcacaccctgtctggca...'' <Preview truncated at 128 characters>'	6750	'ggggcaggctgtatttgctggctgaagcaggctgccagctggtgcctcttgtttgggataggcaagagccaaaggt'	0.586667	-22.6
'NM_212550'	'''ccatgattctacttcccaacctgactgcaatttgggggtaggccttgctgcctctgggacctgactctgtctcctgtgtctcttatcaccccccacccccgctcccatcttggtgtcacccatggggg...'' <Preview truncated at 128 characters>'	1914	'ccaacctgactgcaatttgggggtaggccttgctgcctctgggacctgactctgtctcctgtgtctcttatcaccc'	0.573333	-15.2
'NM_207396'	'''caaatgggaccggtccccagggtcaggctcttagagcaggcacaagactgggacactggacagaaggttgttcccatgatggttttttttattttttatttttgagatggagtttcgctctgttgccc...'' <Preview truncated at 128 characters>'	1908	'cccagggtcaggctcttagagcaggcacaagactgggacactggacagaaggttgttcccatgatggtttttttta'	0.506667	-17.2
'NM_207395'	'''ggtcacaggtcgcagcccaaccctttcttggccttctgtgaatcccttccacagctaaagggtccgagtgctcttcagatccacgatggggaaaagctctgtgcctgagagtcagggacgagggagac...'' <Preview truncated at 128 characters>'	1253	'cccaaccctttcttggccttctgtgaatcccttccacagctaaagggtccgagtgctcttcagatccacgatgggg'	0.56	-15.7
'NM_207356'	'''gggccatacaaaataatgtccttgagtatttagtaccattaacaatttgacaatttagcacattacaagatttatataaaatgtatctccaagagaatgtcttaatcaaacttcagaactgacccatc...'' <Preview truncated at 128 characters>'	866	'atgtccttgagtatttagtaccattaacaatttgacaatttagcacattacaagatttatataaaatgtatctcca'	0.266667	-4.5
'NM_207344'	'''tatgtccattactggagtccctaatcacgcctttggccagcctccttttgaaagtgtccgaagcctttttactttgcctcaagcaacctctagctcccacaattcagtgttgggtcctctgtgcaata...'' <Preview truncated at 128 characters>'	1423	'agtccctaatcacgcctttggccagcctccttttgaaagtgtccgaagcctttttactttgcctcaagcaacctct'	0.493333	-7.4
'NM_207340'	'''ctccaggaagagccagagctgtgcagggaggaaggggtgagaggggggcccccacacctagactcagtaaggaagtcgggttggaccttaacatctgcattggacaactccaccccttccttggcctt...'' <Preview truncated at 128 characters>'	3908	'gagctgtgcagggaggaaggggtgagaggggggcccccacacctagactcagtaaggaagtcgggttggaccttaa'	0.613333	-19.9
'NM_207338'	'''gacaggattatcaattttggagcttcataagagaatcttcaggatcttcctcccttttctgctttgagggtttccatacattgctgttttcaggttctacaataattacctttttttctctttctctt...'' <Preview truncated at 128 characters>'	1022	'tttggagcttcataagagaatcttcaggatcttcctcccttttctgctttgagggtttccatacattgctgttttc'	0.413333	-12.822
'NM_207327'	'''gtgcaactggggctaggtcatcgggcggcaccctgcacagagctcctgggccagcctgcgccagggatgctgctgagctgggagccgccatgcctggccttgtttctggaccactgggagcagcactg...'' <Preview truncated at 128 characters>'	1089	'ggtcatcgggcggcaccctgcacagagctcctgggccagcctgcgccagggatgctgctgagctgggagccgccat'	0.72	-35.5
'NM_207318'	'''taagggtgaatttatcaacgttctttgtgagcattaaaatactccatccttatgggtttacatgcatcttgaccaaaattttggttagggctgtgctgatgtaccattaataatttaagccagtggtt...'' <Preview truncated at 128 characters>'	6148	'caacgttctttgtgagcattaaaatactccatccttatgggtttacatgcatcttgaccaaaattttggttagggc'	0.386667	-14.5
'NM_207309'	'''cccgcccagactgtccccagactcccccgagacctgccagccccggcatcctggaagtcccgactccccccagacctgccagccccggcgtcctggagctgggggctacagcccagcctgagctctgg...'' <Preview truncated at 128 characters>'	1845	'cccagactcccccgagacctgccagccccggcatcctggaagtcccgactccccccagacctgccagccccggcgt'	0.746667	-15.122
'NM_207111'	'''tggccccgaatccccattgagcagcacaaagcccgtttggggtaggagtgtggatggagaaccctcccccaaggctggtgtctgtaccattgcatcctaagtcagcttgaagggtaggctggttttct...'' <Preview truncated at 128 characters>'	2836	'attgagcagcacaaagcccgtttggggtaggagtgtggatggagaaccctcccccaaggctggtgtctgtaccatt'	0.56	-24.9845
'NM_206923'	'''aaaggagaagacccctctcagacttgggaattatcttccaggactgcggtagggaataaatatgcctctcaaagctttgtatgttgtttctaagagttttaaaaaaaaatgaatcctgcacatttaag...'' <Preview truncated at 128 characters>'	1124	'tctcagacttgggaattatcttccaggactgcggtagggaataaatatgcctctcaaagctttgtatgttgtttct'	0.413333	-13.4
'NM_203462'	'''aggaggagatcggtggttcacagctgaggactgtagtcaactggtaaggatgaactgacaccttgaggaaactgaaacagcttgtcattttctctgttttgtttttgtatgttttttaccccgatgta...'' <Preview truncated at 128 characters>'	970	'gttcacagctgaggactgtagtcaactggtaaggatgaactgacaccttgaggaaactgaaacagcttgtcatttt'	0.44	-11.6741
'NM_203459'	'''aagttgggaaatacttgcttcagaacattcatggtaaatttgcacttcatctttcctgcctatagaaaatctttctaattgccaacaagacttttattaattaaaactggacattaagctctgttgtc...'' <Preview truncated at 128 characters>'	2662	'tgcttcagaacattcatggtaaatttgcacttcatctttcctgcctatagaaaatctttctaattgccaacaagac'	0.36	-6.3
'NM_203458'	'''acactggaaaatatgtatgtgtggttaataaagtgctttaaactgaattgacattaacagtgggtgatcaactttactatgtgcttgtgcttttgcttttgatggagtaattcattgttttcttatcc...'' <Preview truncated at 128 characters>'	4245	'tatgtgtggttaataaagtgctttaaactgaattgacattaacagtgggtgatcaactttactatgtgcttgtgct'	0.346667	-10.6
'NM_203394'	'''cctgccgctttgccaggtgggggtgggatcaaacgccctgagagtcccggatgtccgaggcgggatgcaaaccatcccgtcctgagcacgggtccttcctctctctttcatccacacttctgttaact...'' <Preview truncated at 128 characters>'	2770	'ggtgggggtgggatcaaacgccctgagagtcccggatgtccgaggcgggatgcaaaccatcccgtcctgagcacgg'	0.666667	-24.2
'NM_203390'	'''agagagagcatttctaaattcagttatcttccttgcagtattgatggagtaaaatacatttgttttaaaaaagtgttttttttttaaattatctaatgaaatattttatttttgacctgtgaatagaa...'' <Preview truncated at 128 characters>'	1916	'aaattcagttatcttccttgcagtattgatggagtaaaatacatttgttttaaaaaagtgttttttttttaaatta'	0.213333	-8.9
'NM_203365'	'''aacaaatgtaaagaatgtcccccctttacctgcattgctggacttctgtgcatgttggatgcaattgtctcacaccaacacgagtgtgtgtgtcaagcttattcattcctgtgtgactgtgcacgcct...'' <Preview truncated at 128 characters>'	622	'tgtcccccctttacctgcattgctggacttctgtgcatgttggatgcaattgtctcacaccaacacgagtgtgtgt'	0.506667	-13.5
'NM_201400'	'''gactcacacacgactccaacgggattgtgagaatcaagtcactctcatgggaagaatttttatatgggaaagcggataaaactttcattggactggaatgtttggagaatgttaatttccaaatcagg...'' <Preview truncated at 128 characters>'	1337	'ccaacgggattgtgagaatcaagtcactctcatgggaagaatttttatatgggaaagcggataaaactttcattgg'	0.4	-10.6333
'NM_199511'	'''gcagaaatatgtaaccttagactcagccagtttcctctgcagctgctaaaactacatgtggccagctccattcttccacactgcgtactacatttcctgcctttttctttcagtgtttttctaagact...'' <Preview truncated at 128 characters>'	1031	'cttagactcagccagtttcctctgcagctgctaaaactacatgtggccagctccattcttccacactgcgtactac'	0.506667	-9.8
'NM_199420'	'''ctgtgctgttgatgaagtcctcccagggaagcctgtgcagatgcagtcacctggaaagaacagagattaccctttcacctacctcagcaaaacaaactttcaagtcttgatagacttagcctagtaat...'' <Preview truncated at 128 characters>'	885	'agtcctcccagggaagcctgtgcagatgcagtcacctggaaagaacagagattaccctttcacctacctcagcaaa'	0.52	-10.2
'NM_199287'	'''tggagagacacccggggcctggccacgctctggggcaactggcaccaggagctgctacacctgggtaggagagaggcaggccatgccagcagtgtggggtgaggcctccagctacttgttcacacgtt...'' <Preview truncated at 128 characters>'	1203	'ggcctggccacgctctggggcaactggcaccaggagctgctacacctgggtaggagagaggcaggccatgccagca'	0.68	-25
'NM_199242'	'''ccgtagaggtttgcggtggggctgggtccccggtggggacttgcaagggctttcctgtagggtctggggcttccccgccacatcgcggccctccagcctggcctaacacttggggagccccagcatgc...'' <Preview truncated at 128 characters>'	753	'gtggggctgggtccccggtggggacttgcaagggctttcctgtagggtctggggcttccccgccacatcgcggccc'	0.72	-29.2
'NM_199141'	'''gggcccgccccgcggactgacagcaccaggaaaccaaatgatgtccctgcccgccgcccccgccgggcggctttcccccttgtactggagaagctcgaacacccggtcacagctctctttgctatggg...'' <Preview truncated at 128 characters>'	1015	'actgacagcaccaggaaaccaaatgatgtccctgcccgccgcccccgccgggcggctttcccccttgtactggaga'	0.653333	-19
'NM_198963'	'''aaagcagtcttagagagtgcttgctactcacctgcttctagctcacctgggaaataacagcagaacctctacctcgaactaaagacctattggggctggccctggtggaggagcccagggcatgaagc...'' <Preview truncated at 128 characters>'	585	'agtgcttgctactcacctgcttctagctcacctgggaaataacagcagaacctctacctcgaactaaagacctatt'	0.466667	-7.4
'NM_198935'	'''gggacacacattctggctggagcccttgtggtagcgtgttcatccaggggccggatgggctggcggcagctctggtgaattgtgacatgttggttacctgttcgcccagtgccacgtctgcatgtgaa...'' <Preview truncated at 128 characters>'	3320	'gctggagcccttgtggtagcgtgttcatccaggggccggatgggctggcggcagctctggtgaattgtgacatgtt'	0.613333	-22.5
'NM_198920'	'''ctattagagctgggcattctcctcccccggcagacagctctcaagcaggagcacaccgaggccagcagtcagctcaggaggcatcaattacaaagacaagaaccagagctatgggataagagcattgc...'' <Preview truncated at 128 characters>'	639	'attctcctcccccggcagacagctctcaagcaggagcacaccgaggccagcagtcagctcaggaggcatcaattac'	0.6	-18.1
'NM_198887'	'''aagtactataattataagatttcagatagaacatgcaattagccttttgaaatccaacttctgtgcaaaattttagtatcagaaaatacgagatttgcaggggaaacatcagtaaactaccattaatg...'' <Preview truncated at 128 characters>'	2674	'aagatttcagatagaacatgcaattagccttttgaaatccaacttctgtgcaaaattttagtatcagaaaatacga'	0.306667	-10.5
'NM_198841'	'''aaaactagggtcaagttctgcagaggcattgaaaggacaagaaaccaccctgatacccatcgtgtgagggaaaatgctctattcaccattcctcagcttctgcttctggtttcagagttctctctata...'' <Preview truncated at 128 characters>'	1129	'ttctgcagaggcattgaaaggacaagaaaccaccctgatacccatcgtgtgagggaaaatgctctattcaccattc'	0.466667	-13
'NM_198834'	'''gaagagcttcctgcctgtccctgccctgtctctggagaaaagggctagagctgccttttacaactgtaaccactgtaatgagaaggcacaggagacccagcactggagtcaaatggcattttacttcc...'' <Preview truncated at 128 characters>'	2353	'tgtccctgccctgtctctggagaaaagggctagagctgccttttacaactgtaaccactgtaatgagaaggcacag'	0.506667	-18.6
'NM_198827'	'''gccgggaggctgccaaccaggccaggctgcgctcagaacacacccccccaaacagaatgaaatgccccacctttgcccatggaccctctccttgctgctgtctggacatgggtgttgtggccccgaga...'' <Preview truncated at 128 characters>'	2221	'accaggccaggctgcgctcagaacacacccccccaaacagaatgaaatgccccacctttgcccatggaccctctcc'	0.613333	-6.72199
'NM_198722'	'''actgcccagggctcccccacccaggcccccaccctcttgctgctcgccctgctccctgcttcggtccagagaactggcagatactggtgggaagcactgtgcctggccccccagcttcctgtatgggc...'' <Preview truncated at 128 characters>'	1153	'cccacccaggcccccaccctcttgctgctcgccctgctccctgcttcggtccagagaactggcagatactggtggg'	0.68	-14.2
'NM_198584'	'''aaattgtcaccaatgaactcccccaaacatggctgtggagagacaacaaaacaaaacaaagcacaaaagtctctgccaacaactcttttgtggaattctaatttataggaaacattttagtatgagct...'' <Preview truncated at 128 characters>'	2724	'aactcccccaaacatggctgtggagagacaacaaaacaaaacaaagcacaaaagtctctgccaacaactcttttgt'	0.426667	-9.4
'NM_198576'	'''gctggcaccagagccccgcgcccgctgtaattattttctatttttgtaaacttgttgctttttgatatgattttcttgcctgagtgttggccggagggactgctggcccggcctcccttccgtccagg...'' <Preview truncated at 128 characters>'	1155	'ccgcgcccgctgtaattattttctatttttgtaaacttgttgctttttgatatgattttcttgcctgagtgttggc'	0.386667	-9
'NM_198563'	'''cacattcccatgctgggggtgacgggagggccccgccagccgctggtgtgcagaggtcatcccgcagcatcgttccttaccctctctctgcccttcctttctacctctgctcctcttgctgtctctgc...'' <Preview truncated at 128 characters>'	3730	'ggggtgacgggagggccccgccagccgctggtgtgcagaggtcatcccgcagcatcgttccttaccctctctctgc'	0.693333	-22.9887
'NM_198562'	'''ggacagttatctaagctttgattccttacagcaggaggctgcccttgagcctgagcagaagcagctacaatggccgtcaggggccacatttctcaaaaggttggcagaacctgaattaccagaccctt...'' <Preview truncated at 128 characters>'	2583	'ctttgattccttacagcaggaggctgcccttgagcctgagcagaagcagctacaatggccgtcaggggccacattt'	0.56	-20.922
'NM_198551'	'''aactatgacctctgaggtttcattggaaagaaagtgtactgtgcattatccattacagtaaaggatttcattggcttcaaaatccaaaagtttattttaaaaggtttgttgttagaactaagctgcct...'' <Preview truncated at 128 characters>'	2393	'ggtttcattggaaagaaagtgtactgtgcattatccattacagtaaaggatttcattggcttcaaaatccaaaagt'	0.346667	-9.8
'NM_198527'	'''ctgggccaaggggaagttttcaggacagctcattccatcaggaactcatggccttgaaccaagcttgccaggaagtggggaaaaggcagtgctttccttgacatcacgctagcaagtttctgtcgact...'' <Preview truncated at 128 characters>'	644	'gttttcaggacagctcattccatcaggaactcatggccttgaaccaagcttgccaggaagtggggaaaaggcagtg'	0.52	-14.5
'NM_198526'	'''cgcaagctgggccacccctaacgggggccgggggcgagggcatgggggtgagacccatgggctgcaggctgcacctcctgcagccgagaaacaagctactgccccactgttctgagccctccctcccc...'' <Preview truncated at 128 characters>'	2388	'ccctaacgggggccgggggcgagggcatgggggtgagacccatgggctgcaggctgcacctcctgcagccgagaaa'	0.72	-28.6
'NM_198507'	'''gaatgtgccttttgatgaaagaactttatctttctacaatgaagagtggaatttctatgtttaaggaataagaagccactatatcaatgttgggggggtatttaagttacatatattttaacaacctt...'' <Preview truncated at 128 characters>'	564	'tgaaagaactttatctttctacaatgaagagtggaatttctatgtttaaggaataagaagccactatatcaatgtt'	0.293333	-16.8
'NM_198488'	'''gtcttctggcctggcaacccaggccagggtgcccgcatcgctgccccggtcatccagaagccccgcggaacagagagccctgctcatgtgcttgagcagcggctgtcaggccacggccgcttggggct...'' <Preview truncated at 128 characters>'	1995	'aacccaggccagggtgcccgcatcgctgccccggtcatccagaagccccgcggaacagagagccctgctcatgtgc'	0.693333	-17.6
'NM_198486'	'''acccaggtgccaaactgcggtaaattttttatcagtgaagtggaagcatgtgttttgttttggaaatttttatcaagtatcttcagagaagattatttcctgctttatcttcagaaactggaaagggt...'' <Preview truncated at 128 characters>'	2760	'tgcggtaaattttttatcagtgaagtggaagcatgtgttttgttttggaaatttttatcaagtatcttcagagaag'	0.32	-8.2
'NM_198468'	'''tatattttgtgattcatcctgtctattaattatcagtatctaaagccacattgttccactctaattcctacttttaattaattgtataatgttctgtttaaaataatttctaggattttttttccttt...'' <Preview truncated at 128 characters>'	4645	'atcctgtctattaattatcagtatctaaagccacattgttccactctaattcctacttttaattaattgtataatg'	0.28	-4
'NM_198467'	'''atttgcatataccatctaaaatccttttttaaaaaaatttaatgtaataaagattcatgaattctgaaagcaagccaaggacttgctcctatgtctgttacaaaacatagtttatgtagctttgtaac...'' <Preview truncated at 128 characters>'	635	'ctaaaatccttttttaaaaaaatttaatgtaataaagattcatgaattctgaaagcaagccaaggacttgctccta'	0.28	-7.2
'NM_198450'	'''agtagactgcatgcagagactacacagaaaactacaagatgtgtggcgttgcaaataatgatgaaaataaatcatgtaatgggtaactgatacatagagtattacctaaaccaagtttctcccttaca...'' <Preview truncated at 128 characters>'	5651	'gagactacacagaaaactacaagatgtgtggcgttgcaaataatgatgaaaataaatcatgtaatgggtaactgat'	0.346667	-13.5
'NM_198402'	'''ttcctgctttctgcacctcccaccaaaacaaacttttcaatgatcaaaaaatgctgcagattttttgagttcccaatacgtttcatagaaaataagtaagaactatttttaaaatattcaaacaaaac...'' <Preview truncated at 128 characters>'	3360	'cctcccaccaaaacaaacttttcaatgatcaaaaaatgctgcagattttttgagttcccaatacgtttcatagaaa'	0.346667	-7.3
'NM_198334'	'''cccaagggatgttctgggttagggggagggaaggggagcattagtgctgagagatattctttcttctgccttggagttcggccctccccagacttcacttatgctagtctaagacccagattctgcca...'' <Preview truncated at 128 characters>'	998	'gggttagggggagggaaggggagcattagtgctgagagatattctttcttctgccttggagttcggccctccccag'	0.573333	-26.9
'NM_198321'	'''gccctcatgtccccttggcaggccccccagggtctggcactcactgcagacttcctctttcaagggaggcagggcccctgtgggcactaggtgtaaaaggtgctggccaaatggttcagggtgaagag...'' <Preview truncated at 128 characters>'	4022	'tggcaggccccccagggtctggcactcactgcagacttcctctttcaagggaggcagggcccctgtgggcactagg'	0.666667	-24.3
'NM_198317'	'''cccacctaccaccagaggcctgcagcctcccacatgccttaaggggaccgtggcccccaccagggacgtcctgcgccatccgttcacgtctctgcatccattccttcatgtctttatttagttgttta...'' <Preview truncated at 128 characters>'	545	'aggcctgcagcctcccacatgccttaaggggaccgtggcccccaccagggacgtcctgcgccatccgttcacgtct'	0.68	-17.4
'NM_198282'	'''gacccagggtcaccaggccagagcctccagtggtctccaagcctctggactgggggctctcttcagtggctgaatgtccagcagagctatttccttccacagggggccttgcagggaagggtccagga...'' <Preview truncated at 128 characters>'	749	'ggccagagcctccagtggtctccaagcctctggactgggggctctcttcagtggctgaatgtccagcagagctatt'	0.6	-26.9333
'NM_198275'	'''tgaaagtctgtatgacacaagaagagtcacctaaagacaggaaacatcccattccactggcagctaaagcctgtcagagaaagtggagctggcctggaccatagcgatggacaatcctggagatcatc...'' <Preview truncated at 128 characters>'	3204	'cacaagaagagtcacctaaagacaggaaacatcccattccactggcagctaaagcctgtcagagaaagtggagctg'	0.493333	-12.2
'NM_198256'	'''tggcatttgagaatttatgtatcactgagttttttgggaatatcttcgtggagaattacgcatcaaatttgattctcagagcaataaattatccatgaagtgctctcgttctcagtagcggcatcatg...'' <Preview truncated at 128 characters>'	2102	'tatgtatcactgagttttttgggaatatcttcgtggagaattacgcatcaaatttgattctcagagcaataaatta'	0.32	-9.6
'NM_198150'	'''acaaaaagtttaaaaatagtgttctagagatacatataaatatattacaagatcataattatgtattttaaatgaaacagttttaataattaccaagttttggccgggcacagtggctcacacctgta...'' <Preview truncated at 128 characters>'	1576	'atagtgttctagagatacatataaatatattacaagatcataattatgtattttaaatgaaacagttttaataatt'	0.173333	-5.78449
'NM_198077'	'''aaacaaatgaccagaatttctgtactgctaaacttgttgaaatgtttctttggacagattaagttgatattgtgggttattatgccacatctccatgaaaatgcatacgttaatgaactaataagtat...'' <Preview truncated at 128 characters>'	2687	'atttctgtactgctaaacttgttgaaatgtttctttggacagattaagttgatattgtgggttattatgccacatc'	0.333333	-10.9
'NM_198066'	'''aaatcttgtaagaaaattgtcaaaggggctaatgctacaaggctacactcttcctagagttgaaatattttgttgctgcagccgagtgacctccataaatactggactgaaaaaacattgtaatacta...'' <Preview truncated at 128 characters>'	3135	'attgtcaaaggggctaatgctacaaggctacactcttcctagagttgaaatattttgttgctgcagccgagtgacc'	0.453333	-16.4
'NM_197956'	'''gggcaggggtcaggccagccttctgccatgatgggatgaaaactccatggacttgtaagtgggtcctgtgattggccttggccttagaccggccacgtgcacagctccctctttaataaacgcttagg...'' <Preview truncated at 128 characters>'	2205	'cagccttctgccatgatgggatgaaaactccatggacttgtaagtgggtcctgtgattggccttggccttagaccg'	0.533333	-17.1703
'NM_194460'	'''gcccacgtcggccgtcgggaaagcacggggcctttcccacccaccctcagccagcgccacacggcacccacagactgggtgccccggcggcgccacgcttggctggtcagcgctgcaggtcccgcctg...'' <Preview truncated at 128 characters>'	617	'cgggaaagcacggggcctttcccacccaccctcagccagcgccacacggcacccacagactgggtgccccggcggc'	0.746667	-27.9
'NM_194292'	'''ttctagtgtcatgttttactttttattggtattttagaaactcaggtgcttaaaaaatatgtcaacacaaaccagatcctcaaatagcaagtttcaaattttacttgagctgttaaagactggatact...'' <Preview truncated at 128 characters>'	1794	'ttactttttattggtattttagaaactcaggtgcttaaaaaatatgtcaacacaaaccagatcctcaaatagcaag'	0.306667	-5.7
'NM_194291'	'''tcctcttagaatacctataaaaagatgtaaactaatgtacctcagtaattaaatatgctgtcacaacatttaggaattaagacagtaacagtatagatatgggatcaaataatttagcatgtattatg...'' <Preview truncated at 128 characters>'	3053	'tataaaaagatgtaaactaatgtacctcagtaattaaatatgctgtcacaacatttaggaattaagacagtaacag'	0.28	-7.6
'NM_194285'	'''ctgctgcttttatttttgtgaaattctagagctgctctgctgcaaggatttcctgccttcagactgaagaagcccccttatcattttagatttatacttgggtactcaaggagaaggaatgcatactg...'' <Preview truncated at 128 characters>'	3478	'ttgtgaaattctagagctgctctgctgcaaggatttcctgccttcagactgaagaagcccccttatcattttagat'	0.44	-11
'NM_194249'	'''ctccattctttctccacaggcaccctgaatgggcatgcagagcctgtgtcaggccccatcccagcaggcctgggtggccactttctgacccccaaaggtggggaggggcatgggcccaggcccatcag...'' <Preview truncated at 128 characters>'	575	'acaggcaccctgaatgggcatgcagagcctgtgtcaggccccatcccagcaggcctgggtggccactttctgaccc'	0.653333	-23.3366
'NM_194247'	'''aaacagcagaaaagggctacagttcttagcaggagagagagcgaggagttgtcaggaaagctgcaggttactttgagacagtcgtcccaaatgcattagaggaactgtaaaaatctgccacagaagga...'' <Preview truncated at 128 characters>'	4567	'gctacagttcttagcaggagagagagcgaggagttgtcaggaaagctgcaggttactttgagacagtcgtcccaaa'	0.506667	-12.9
'NM_183373'	'''acctctctatcaggcctcccccgcctcagctgttcactgccagctctgatgctgtccactgtgctggcccccatggtcacagctgctgccccagctctggaactcccagacgtcccaggccccactga...'' <Preview truncated at 128 characters>'	1034	'ctcccccgcctcagctgttcactgccagctctgatgctgtccactgtgctggcccccatggtcacagctgctgccc'	0.666667	-19.0366
'NM_182975'	'''attgcttaatcatttggccaaataattagacaactataagattttggatatattattttaagtactctttaggcatgttatgatacttgaacttcactgtttgctattgaatcatcaccttaaatatt...'' <Preview truncated at 128 characters>'	1235	'ggccaaataattagacaactataagattttggatatattattttaagtactctttaggcatgttatgatacttgaa'	0.266667	-7.7
'NM_182922'	'''acaatccaaaaaagaaaccagttcttcccccaaagtattcaatgcttagaatactaaaaggttttctttgaatgtatatgtttctgaaagtcattttttaatgattacattctgtacattctgtaaaa...'' <Preview truncated at 128 characters>'	2211	'aaccagttcttcccccaaagtattcaatgcttagaatactaaaaggttttctttgaatgtatatgtttctgaaagt'	0.32	-8.2
'NM_182916'	'''aactgatggctactaaaaagcagagcatttctggtaagactaaattttctcccctccctcttaatgaggttttagagactacaccagaataaaagacagtttaggggacctctgtagaacaacaaggg...'' <Preview truncated at 128 characters>'	884	'aaaagcagagcatttctggtaagactaaattttctcccctccctcttaatgaggttttagagactacaccagaata'	0.386667	-11.6
'NM_182904'	'''actgttggcagagagaagctggtggagtcctgtggctttccagagaagccaggagccaaaagctggggtaggagaggagaaagcagagcagcctcctggaagaaggccttgtcagctttgtctgtgcc...'' <Preview truncated at 128 characters>'	599	'aagctggtggagtcctgtggctttccagagaagccaggagccaaaagctggggtaggagaggagaaagcagagcag'	0.573333	-19.022
'NM_182752'	'''ccgctgcgttctgggagctcctcccccttctgggagctcctccccctccccagaaggccaagggatgtgggggctgggggactgggaggcctggcagtcttcatgctgccctgctgctgctggaagga...'' <Preview truncated at 128 characters>'	1540	'agctcctcccccttctgggagctcctccccctccccagaaggccaagggatgtgggggctgggggactgggaggcc'	0.72	-34.2
'NM_182705'	'''cccagcaggctgggctggggtcggaccggctctcccgctgtcctgcccccgactgccctggccaagctgggcgaccttacccttcacgtcattccagccccagaggagtctaacctagagatacctcc...'' <Preview truncated at 128 characters>'	3186	'tggggtcggaccggctctcccgctgtcctgcccccgactgccctggccaagctgggcgaccttacccttcacgtca'	0.706667	-25.6
'NM_182691'	'''caaattctaccaatattgcattctgagctagcaaatgttcccagtacattggacctaaacggtgactctcattctttaacaggattacaagtgagctggcttcatcctcagacctttattttgctttg...'' <Preview truncated at 128 characters>'	1479	'ttgcattctgagctagcaaatgttcccagtacattggacctaaacggtgactctcattctttaacaggattacaag'	0.413333	-7.2
'NM_182612'	'''acctgctgggtagatgcaccccctgagacagcccaggtgtctccagaggcagccccgtctcaggcttcagggaccccgcctcttccctcctgacaagggccctggatggcagcctggtctggccctga...'' <Preview truncated at 128 characters>'	3690	'gcaccccctgagacagcccaggtgtctccagaggcagccccgtctcaggcttcagggaccccgcctcttccctcct'	0.693333	-19.3
'NM_182565'	'''gactggacgccgccgggcgctgggctggagctgggggcagcccagggttgtggggacacaggagggccagggaggggggagccggggagggcagggggtttcccgaagatcgcactggaagattttat...'' <Preview truncated at 128 characters>'	808	'ggcgctgggctggagctgggggcagcccagggttgtggggacacaggagggccagggaggggggagccggggaggg'	0.786667	-18.8
'NM_182557'	'''aagtcgctgccagggctggagccggggcaatgttgcaaatacgataaccttaacaaagttcttcccctcaatgttgggatggcctgggtcgcggggtggggtggagggggtgggagggggcttgtgta...'' <Preview truncated at 128 characters>'	2275	'ctggagccggggcaatgttgcaaatacgataaccttaacaaagttcttcccctcaatgttgggatggcctgggtcg'	0.52	-12.3
'NM_182547'	'''tgccctctttgtatgacccttcctttttacctcatttatttggtactttccccacacagtcctttatccacctggatttttagggaaaaaaatgaaaaagaataagtcacattggttccatggccaca...'' <Preview truncated at 128 characters>'	1600	'acccttcctttttacctcatttatttggtactttccccacacagtcctttatccacctggatttttagggaaaaaa'	0.386667	-11.1
'NM_182513'	'''ccaggagcctcgtggctgcgtcttgcacccagcgggcatctgccgtggtcagatccatttcaaatgaaatgtggggacatagatctttttttttttttttttgagacagagtttcactcttgttgtcc...'' <Preview truncated at 128 characters>'	1689	'ctgcgtcttgcacccagcgggcatctgccgtggtcagatccatttcaaatgaaatgtggggacatagatctttttt'	0.493333	-15.9
'NM_182505'	'''tatcactgtattaaaagtctgccgggcacagtggctcacgcctgtaatcccaacactttgggaggccaaggagggtggatcacctgaggtcaggagttcgagaccagcctggccaacatggcggaacc...'' <Preview truncated at 128 characters>'	626	'agtctgccgggcacagtggctcacgcctgtaatcccaacactttgggaggccaaggagggtggatcacctgaggtc'	0.613333	-21.5
'NM_182488'	'''gagggaaccgtgatgaagagacactttctgcctcatttcttctctggttattttggaaaggatcaagcactgatttttcaagaaaagagaaatgcaggaagctcagggggcagtagcacactttgcac...'' <Preview truncated at 128 characters>'	3133	'aagagacactttctgcctcatttcttctctggttattttggaaaggatcaagcactgatttttcaagaaaagagaa'	0.36	-12.522
'NM_181836'	'''ctacgttttgagaattgatgcaccattgccactgtaatattgctgtcctctaattaattttaggtactgaagaacttaatattggcaacatttttaaatccttactcatacacttgttgggagggatg...'' <Preview truncated at 128 characters>'	3001	'tgatgcaccattgccactgtaatattgctgtcctctaattaattttaggtactgaagaacttaatattggcaacat'	0.346667	-10.7333
'NM_181787'	'''aaaataacagagccttcatttcaaagactacctgaagtaaaatgcagttttcttctacctactcggtgtcttttgcagatcagagtatggacatttgaaatattgctgcttctttcccccttctgctg...'' <Preview truncated at 128 characters>'	3938	'tcatttcaaagactacctgaagtaaaatgcagttttcttctacctactcggtgtcttttgcagatcagagtatgga'	0.386667	-10.4
'NM_181783'	'''cattaatatttatcgtgacaatggtatcaaagaacatcaatccgtatcatgtgattgcttttactgggagctttgaaaaaaagttcaagggttcctaatggtcaatcatgagctgccttgaagtagga...'' <Preview truncated at 128 characters>'	4238	'tgacaatggtatcaaagaacatcaatccgtatcatgtgattgcttttactgggagctttgaaaaaaagttcaaggg'	0.373333	-10.8
'NM_181725'	'''gaggcacctgctgccaacacgatgcaagcccattgtgtttccgggcttttttaaaaaaaaaattgtagcactgggcgtggtgcatgcctgtaatcccagccactcaggaggctgaggcggggaggatc...'' <Preview truncated at 128 characters>'	1364	'aacacgatgcaagcccattgtgtttccgggcttttttaaaaaaaaaattgtagcactgggcgtggtgcatgcctgt'	0.453333	-19.6
'NM_181719'	'''ccacagcaggggacctgagccgtcttccccagtctccatatgcagctctctcttataccctcgggttcctcccaggagctctggaggtacaggatttccacaggcctctttcctaaatggaaggaatt...'' <Preview truncated at 128 characters>'	842	'tgagccgtcttccccagtctccatatgcagctctctcttataccctcgggttcctcccaggagctctggaggtaca'	0.573333	-18.4
'NM_181713'	'''tttttgatagactaagtggaaaatttgcagagaaatgatggttgtaagtggacatgcaaaccaaaattggggattggagaagtcagactcactagacttttggttcgagtactattgaactctctcct...'' <Preview truncated at 128 characters>'	972	'gtggaaaatttgcagagaaatgatggttgtaagtggacatgcaaaccaaaattggggattggagaagtcagactca'	0.413333	-8.9
'NM_181712'	'''gggctgcagaagaactggccgtggggaacaaaagccttcttctctggactcctccctcgcccttgaagagggcagaggtcacaggccagagagccacccttctagagaagaaactatgtcaaatatgc...'' <Preview truncated at 128 characters>'	2112	'tggccgtggggaacaaaagccttcttctctggactcctccctcgcccttgaagagggcagaggtcacaggccagag'	0.613333	-24.6
'NM_181706'	'''aattgttcacaacttgaaatgctttaactgtggtattgagacatgatgagaagccgttgagctttgtccattcaaggaaatggattatttgtcagcccgattatttgcaaagaaaatatacaattatc...'' <Preview truncated at 128 characters>'	2434	'gaaatgctttaactgtggtattgagacatgatgagaagccgttgagctttgtccattcaaggaaatggattatttg'	0.386667	-11.6
'NM_181701'	'''gtgcccgggtgctgccagccacggcggaagctcccttggaggcagccctgccccgtgccacctgcagctttaatatttatgatcagggattttataaacatgcgggcctggtttcacatcggatggca...'' <Preview truncated at 128 characters>'	2414	'cagccacggcggaagctcccttggaggcagccctgccccgtgccacctgcagctttaatatttatgatcagggatt'	0.586667	-16.7
'NM_181672'	'''ataaagactgcacaggagaattacccctatacctgagcctcaaccttctgggggaaagggaactagataacatacttcttacttgtctgtacagtaccttgttgcagatgggtgatatataatggtaa...'' <Preview truncated at 128 characters>'	2118	'gagaattacccctatacctgagcctcaaccttctgggggaaagggaactagataacatacttcttacttgtctgta'	0.44	-9.8
'NM_181655'	'''aacaaccatcctggcatttctggaccgcaagagacttggacgtcggcaacaagacatgaaaggtctaccttcatgtaatgggtcctccttcagaagagagccctcagctactctgtgaatgacttgca...'' <Preview truncated at 128 characters>'	826	'atttctggaccgcaagagacttggacgtcggcaacaagacatgaaaggtctaccttcatgtaatgggtcctccttc'	0.493333	-16.4
'NM_181489'	'''cctgggacctgacagtgacagtgggggtgggttctcagtcccctgctagagaacccttaattataggcattgtggagtaactttgataaagggcccagccctttctgttttggaagctagtgacagaa...'' <Preview truncated at 128 characters>'	6820	'tgacagtgggggtgggttctcagtcccctgctagagaacccttaattataggcattgtggagtaactttgataaag'	0.466667	-16.4
'NM_178863'	'''cctctgaccctccccctgccttcctcttgccttgggacccagtccctctctctttccctccccttcccagacttttgccccggctctgctggccaagtcgtgggtcctcctctgtcccttcattgcat...'' <Preview truncated at 128 characters>'	556	'ctgccttcctcttgccttgggacccagtccctctctctttccctccccttcccagacttttgccccggctctgctg'	0.626667	-8.2
'NM_178862'	'''atgcactgttctggttcctaacttgaagcagttgtccttgtgagaaccggtctttgcctttagctcatgtcgtgtttcacagcaaagagggtacagaaccatcactggtccaggttaatgtacaaaat...'' <Preview truncated at 128 characters>'	1574	'tcctaacttgaagcagttgtccttgtgagaaccggtctttgcctttagctcatgtcgtgtttcacagcaaagaggg'	0.48	-12.3
'NM_178858'	'''atgccccacttcagcaaggaccagtctattcccatattcaccagctcctccttagctacgtgcacacttgtgtcctccttcccctttgccaacaaggcctgaaggccagggtagattggggggtggga...'' <Preview truncated at 128 characters>'	1442	'aaggaccagtctattcccatattcaccagctcctccttagctacgtgcacacttgtgtcctccttcccctttgcca'	0.52	-6.7
'NM_178836'	'''ccaagaatggggctgagccctccctgcgggctgctgtgcgttctgagggagggagacctcggcactagaaaaaaatcgttaaactaaagtctcgtctattagaatactaaattgaactaaagaaggtt...'' <Preview truncated at 128 characters>'	1786	'agccctccctgcgggctgctgtgcgttctgagggagggagacctcggcactagaaaaaaatcgttaaactaaagtc'	0.546667	-19.9
'NM_178833'	'''aggtgaaaagagagagtgctgaacataatgtttagaaagctgctacttttttcaagatgcatattgaaatatgtaatgtttaagcttaaaatgtaatagaaccaaaagtgtagctgtttctttaaaca...'' <Preview truncated at 128 characters>'	895	'gtgctgaacataatgtttagaaagctgctacttttttcaagatgcatattgaaatatgtaatgtttaagcttaaaa'	0.28	-13.1
'NM_178819'	'''gcctgcctccagctggctggggccaccgtgcggggtgccaacgggctcagagctggagttgccgccgccgcccccactgctgtgtcctttccagactccagggctccccgggctgctctggatcccag...'' <Preview truncated at 128 characters>'	4018	'gctggggccaccgtgcggggtgccaacgggctcagagctggagttgccgccgccgcccccactgctgtgtcctttc'	0.733333	-24.4703
'NM_178818'	'''aaaagttcagatgatgggtccttgaactgtgtatctatttcatagggtaagtttgttgtctatgtttgtttttttatgctgaggctttaattcaggtgacttgctatctagacacctggggtggcgtg...'' <Preview truncated at 128 characters>'	2543	'gggtccttgaactgtgtatctatttcatagggtaagtttgttgtctatgtttgtttttttatgctgaggctttaat'	0.346667	-9.8
'NM_178815'	'''cttttttgcttgaaagagactgctctatttattctgtgacatgaacattttttcctagtacctttggctgctaaggcagcagcatgtttaatttataacaacacaaacctctgagagcaacacttgaa...'' <Preview truncated at 128 characters>'	6434	'gagactgctctatttattctgtgacatgaacattttttcctagtacctttggctgctaaggcagcagcatgtttaa'	0.4	-10.2
'NM_178812'	'''aattttttttcctgaattggacatgtgtttgcaaacacttgtcttgaagattatgctgtttatgcaataatttgtgaacatgtacagagttttatataaatttaaaccaatttttaaaacaaaactgc...'' <Preview truncated at 128 characters>'	5590	'attggacatgtgtttgcaaacacttgtcttgaagattatgctgtttatgcaataatttgtgaacatgtacagagtt'	0.333333	-14.3
'NM_178564'	'''cccggagccccagccccaggggaccatgccggggtgctgcctgggcaggccatgttggggagactccagcaccgtggggctgccctcctccatgcgcctgggagcacaaaggccccggtagtgaagga...'' <Preview truncated at 128 characters>'	2077	'ccaggggaccatgccggggtgctgcctgggcaggccatgttggggagactccagcaccgtggggctgccctcctcc'	0.733333	-26.1
'NM_178557'	'''ccgccgccgctcgcccgcccgcccccccggccgccctgtccgcctttgcccgcctgcccgccgcccggcgcggcctgctttcagacgctcaattggcgtttgtgttgggtttccccttttcaacatcc...'' <Preview truncated at 128 characters>'	4985	'cgcccgcccccccggccgccctgtccgcctttgcccgcctgcccgccgcccggcgcggcctgctttcagacgctca'	0.826667	-19.4
'NM_178547'	'''gacaccaaaaaataaaagactcctacgaagaactgtttttgttttcctcttccttttgagaagacactatgaattaaattctacagcttttttttgatatatggaaatttgtagaacagaaatatttt...'' <Preview truncated at 128 characters>'	646	'aagactcctacgaagaactgtttttgttttcctcttccttttgagaagacactatgaattaaattctacagctttt'	0.333333	-7.4
'NM_178517'	'''tcagcaggagtaggatatataagtatttgggcaatatttaatgaggaatattaattgtaaagaaattgtgcttttggcaacagtgttaaccatattttattataaaatagtttcagtcatctaaacag...'' <Preview truncated at 128 characters>'	687	'tatataagtatttgggcaatatttaatgaggaatattaattgtaaagaaattgtgcttttggcaacagtgttaacc'	0.28	-8.2
'NM_178507'	'''ggtgggagcaacctggcgggtggctgctctgggcccactgctcttcaccagccactagagggggtggcaacccccacctgaggccttatttccctccctccccactcccctggccctagagcctgggc...'' <Preview truncated at 128 characters>'	1207	'gcgggtggctgctctgggcccactgctcttcaccagccactagagggggtggcaacccccacctgaggccttattt'	0.653333	-26.9
'NM_178502'	'''aggacatcgcctttgccaaggcccctgctgtctgcctctactaggacccagcagaagcctctttctcctctctgccccctgccccccacaccacacctgtaggggacctgtctgactgggaagggagt...'' <Preview truncated at 128 characters>'	662	'ccaaggcccctgctgtctgcctctactaggacccagcagaagcctctttctcctctctgccccctgccccccacac'	0.653333	-15.2
'NM_178454'	'''tgaaaggataaaatatttctgtaatgattatgattctcagggattggggaaaggttcacagaagttgcttattcttctctgaaattttcaaccacttaatcaaggctgacagtaacactgatgaatgc...'' <Preview truncated at 128 characters>'	990	'tttctgtaatgattatgattctcagggattggggaaaggttcacagaagttgcttattcttctctgaaattttcaa'	0.346667	-13.4
'NM_178448'	'''tccttgtgggccgcgtgggcccccagggccagcctggcactcagcccttcgagggtgggcgccccatcgcacccaccctctctggctggagacccccggcaggcccaggcacagtcccggagtgggcg...'' <Preview truncated at 128 characters>'	2564	'tgggcccccagggccagcctggcactcagcccttcgagggtgggcgccccatcgcacccaccctctctggctggag'	0.746667	-34.5
'NM_178439'	'''aaataatcgtcacccagaaaatccagaaaactgaagatttcatcagttggaaacagtagcactttgaaaactttttaggccagctttaatttaatggccctactgatattcacatcgaaggtgactaa...'' <Preview truncated at 128 characters>'	2401	'agaaaatccagaaaactgaagatttcatcagttggaaacagtagcactttgaaaactttttaggccagctttaatt'	0.333333	-10.9741
'NM_178422'	'''agggggatggcatctggtagggagggaggtatagttgggggacaggggtctgggtttggctccaggtgggaacaaggcctggtaaagttgtttgtgtctggcccacagtgactctctgtgcacgactc...'' <Preview truncated at 128 characters>'	1315	'ggtagggagggaggtatagttgggggacaggggtctgggtttggctccaggtgggaacaaggcctggtaaagttgt'	0.586667	-12.6
'NM_178336'	'''aaagcaactcctgcctcccttcctcaccctgtctctggatttcttttctatcacctagatgcttcatccagccagaagatagccttcacgttccccatctgtcttcagagaaaaagagctgggacacc...'' <Preview truncated at 128 characters>'	721	'tcccttcctcaccctgtctctggatttcttttctatcacctagatgcttcatccagccagaagatagccttcacgt'	0.48	-10.4333
'NM_178314'	'''ccttggcccatctccaccctccaacctggactgcccgccaccagcgcctgcaaccgaactgcagcccaggggtcattgctgcctcaagcctctcggtgcagatgcaccctgaaaactgacccctcaaa...'' <Preview truncated at 128 characters>'	1465	'accctccaacctggactgcccgccaccagcgcctgcaaccgaactgcagcccaggggtcattgctgcctcaagcct'	0.666667	-15.1
'NM_178229'	'''cagaggcaaagggtgctacccaagcccctcttacctctctggatgctttctttaacactaactcaccactgtgcttccctgcagacacccagagctcaggactgggcaaggcccagggattctcaccc...'' <Preview truncated at 128 characters>'	1098	'ctacccaagcccctcttacctctctggatgctttctttaacactaactcaccactgtgcttccctgcagacaccca'	0.52	-4.8
'NM_178169'	'''agcggggctccctgcccgtgaggcccggtgcaggaccgatgtacaaaacagcagcaagtgcctctcttctcagagggctgctgtcttgccccactatgctagggtcttcgcctttctatctgtagatt...'' <Preview truncated at 128 characters>'	2655	'ccgtgaggcccggtgcaggaccgatgtacaaaacagcagcaagtgcctctcttctcagagggctgctgtcttgccc'	0.613333	-23.4333
'NM_178167'	'''ctcccgccagcgtggccagagctgtcgcaccgtgagcgtccttcctccttcctctccgggctgccaggcagccaggtaaggcctggtgaggccacttggcctcttggttggccaggcccaccaggaag...'' <Preview truncated at 128 characters>'	595	'ccagagctgtcgcaccgtgagcgtccttcctccttcctctccgggctgccaggcagccaggtaaggcctggtgagg'	0.68	-19.7
'NM_178148'	'''gggtggaaagggcctgaggggtgaagtgaaataggaccctcccaccatccccttctgctgtaacctctgagggagctggctgaaagggcaaaatgcaggtgttttctcagtatcacagaccagctctg...'' <Preview truncated at 128 characters>'	624	'gaggggtgaagtgaaataggaccctcccaccatccccttctgctgtaacctctgagggagctggctgaaagggcaa'	0.573333	-17.8
'NM_178126'	'''ggcagagactccttttgggagtcactgtggtttaggtttttttctccccatcccacttaaggtgatggggcaagggaagaactcagctcccctcccctgaattatatttgtatgctgggtggcctggc...'' <Preview truncated at 128 characters>'	2314	'tgggagtcactgtggtttaggtttttttctccccatcccacttaaggtgatggggcaagggaagaactcagctccc'	0.52	-23.2074
'NM_178039'	'''ccctgctttatggggaagcctgaggtagtcaacccaggagccaagaaaagagaactacgaggaacaggtgcccggaaccttcttggcaccaaacactacaaacttcatcccaacttgctcacttgaag...'' <Preview truncated at 128 characters>'	5721	'aagcctgaggtagtcaacccaggagccaagaaaagagaactacgaggaacaggtgcccggaaccttcttggcacca'	0.546667	-19.6
'NM_178014'	'''ggcagagcccccatcacctcaggcttctcagttcccttagccgtcttactcaactgcccctttcctctccctcagaatttgtgtttgctgcctctatcttgttttttgttttttcttctggggggggt...'' <Preview truncated at 128 characters>'	1047	'acctcaggcttctcagttcccttagccgtcttactcaactgcccctttcctctccctcagaatttgtgtttgctgc'	0.52	-3.3
'NM_177966'	'''atgtgtgtttaatggaattgaagtctgaaaaggaagtagttattttagcagaaaatttaatatgaatcaaagcttatatgtaaacttcaaggaggaatggtaaaatgttcagccctcctagttatgtt...'' <Preview truncated at 128 characters>'	3561	'aattgaagtctgaaaaggaagtagttattttagcagaaaatttaatatgaatcaaagcttatatgtaaacttcaag'	0.253333	-8.7
'NM_177538'	'''aattttatacatttaaaatcattgttaaattgattgaggaaaacaaccatttaaaaaaaatctatgttgaatccttttataaaccagtatcactttgtaatataaacacctatttgtacttaattttg...'' <Preview truncated at 128 characters>'	8932	'aaatcattgttaaattgattgaggaaaacaaccatttaaaaaaaatctatgttgaatccttttataaaccagtatc'	0.24	-8.6
'NM_177424'	'''ttgcctccgatcgttctcccgctgagctgttttcaagggcaagtgcttgttgaagtcttgccagaacaaactgatcacaagaagacagcatatatcagaacgtcctgtaatcatttagttagaaacta...'' <Preview truncated at 128 characters>'	2142	'ctcccgctgagctgttttcaagggcaagtgcttgttgaagtcttgccagaacaaactgatcacaagaagacagcat'	0.48	-15.7
'NM_177401'	'''gatcttcggatcggccaccctcgcccctcgcaccccagcccagggcggcggggactccgagagccccggagagaacgtggcccagccctggagggcaggcggccactcccccagccagaagtcttttt...'' <Preview truncated at 128 characters>'	1890	'caccctcgcccctcgcaccccagcccagggcggcggggactccgagagccccggagagaacgtggcccagccctgg'	0.786667	-23.2
'NM_176880'	'''gacctctaggggctgtctcctccaggaagccctccgggaagcacagcaaagtccctcattctgcacagaaggtttattggttcctcttgggaagggtcccctcccaccacctgtccagaagctgcctt...'' <Preview truncated at 128 characters>'	533	'tctcctccaggaagccctccgggaagcacagcaaagtccctcattctgcacagaaggtttattggttcctcttggg'	0.546667	-12.3
'NM_176877'	'''aacgaggggatcagattttagctgttaatggcgagaccctggaaggtgttactcatgagcaagcagtcgccattctaaaacaccagagagggactgtaaccttaactgtgctgtcatgagcctcgggc...'' <Preview truncated at 128 characters>'	2985	'ttttagctgttaatggcgagaccctggaaggtgttactcatgagcaagcagtcgccattctaaaacaccagagagg'	0.48	-13.4741
'NM_176818'	'''gtagctcattctggaaagggggtactctgtgaacatgtggaagcataatgacagtatttttttactgtgaatactaatgttcctgcttttttcagtcccctgaaaaaatggatgctcaagcatttctt...'' <Preview truncated at 128 characters>'	3794	'aagggggtactctgtgaacatgtggaagcataatgacagtatttttttactgtgaatactaatgttcctgcttttt'	0.36	-13.2
'NM_176816'	'''agacaagccagttgaaattggaactgagagttgtttatatcgagatactttgaaaaatgattttgtaaattttgctgcatcttgagaagttgtatgtttcctaggtatttctaaattttaggaggtca...'' <Preview truncated at 128 characters>'	2045	'aattggaactgagagttgtttatatcgagatactttgaaaaatgattttgtaaattttgctgcatcttgagaagtt'	0.293333	-8.4
'NM_176812'	'''tggggtccagcgctggctgggcccagacagactgtggtggcctgcgcagcgagcaggcgtgtgcgtgtgtggggcaggcaggatgtggtgcaggcaggttccatcgctttcgactctcactccaaagc...'' <Preview truncated at 128 characters>'	824	'gctgggcccagacagactgtggtggcctgcgcagcgagcaggcgtgtgcgtgtgtggggcaggcaggatgtggtgc'	0.706667	-25.5
'NM_175921'	'''taagttcatctagtccttttcaaatagaaaaacaacaaaacccatgaaatggaaaagagagttccaaaaaagaagacctgttgatactgaatatgagaacattacactgcataaagatatccagcttg...'' <Preview truncated at 128 characters>'	4351	'cttttcaaatagaaaaacaacaaaacccatgaaatggaaaagagagttccaaaaaagaagacctgttgatactgaa'	0.32	-6.6
'NM_175907'	'''aaacagaacaatgacataaatcaagggagaaagaaaatgggcactttatgtctcagaattactcaaatcaatttatttttagttggtaatggatataatatttcttaaaacaaaagtaaggtgttaat...'' <Preview truncated at 128 characters>'	6320	'ataaatcaagggagaaagaaaatgggcactttatgtctcagaattactcaaatcaatttatttttagttggtaatg'	0.293333	-6.7
'NM_175876'	'''tgcttgggtctgtttatatgtgtatatatgcagagagagagcttatatattatttatatttatattaagttgtattagcatactctatagtttcaaacacaacttgaaaattaaaagtgccctcttaa...'' <Preview truncated at 128 characters>'	2854	'atatgtgtatatatgcagagagagagcttatatattatttatatttatattaagttgtattagcatactctatagt'	0.226667	-11.9
'NM_175852'	'''agagcctggtgttgggtcatgctgggaagggagcggcagcccagccaggcctggcccataaaaggctcccatgctgagcagcccattgctgaagccaggatgttctgacctggctggcatctggcact...'' <Preview truncated at 128 characters>'	3137	'gtcatgctgggaagggagcggcagcccagccaggcctggcccataaaaggctcccatgctgagcagcccattgctg'	0.653333	-22.1262
'NM_175748'	'''agtggagtatgaagctttctcattcaagccaatgaaaatgcgcttcccattcttggaataaaagaggtgtggttcacatttggccccctttccgtcctcctctgtttggagaggcctcgcgctccctt...'' <Preview truncated at 128 characters>'	2195	'tttctcattcaagccaatgaaaatgcgcttcccattcttggaataaaagaggtgtggttcacatttggcccccttt'	0.426667	-15.9
'NM_175736'	'''gaccctctcggaggcagaagcacttcacccctcagagtcctacaagtccaaccagtggacctggaattggccaagggctcaggagagggctgtgttgctctctcaaccatgtccgccccagctcttga...'' <Preview truncated at 128 characters>'	7874	'agaagcacttcacccctcagagtcctacaagtccaaccagtggacctggaattggccaagggctcaggagagggct'	0.573333	-21.9
'NM_175066'	'''gctggggctcagagggccggagggactgaacgctcaccaccctgaccctccttccagagcagtgctgatcactggatcctgtatgtgaggaaaggaatcccccagtggacacagccttcctccccaag...'' <Preview truncated at 128 characters>'	2698	'gccggagggactgaacgctcaccaccctgaccctccttccagagcagtgctgatcactggatcctgtatgtgagga'	0.6	-13.8
'NM_175063'	'''tggatgtacatcattcccgtcgtcctgttcctcatgatgtcaggagcgccagacaccgggggccagggtgggggtgggggtgggggtggtggtgggggtagtggccggtgagggcccaggctggtcag...'' <Preview truncated at 128 characters>'	1378	'cccgtcgtcctgttcctcatgatgtcaggagcgccagacaccgggggccagggtgggggtgggggtgggggtggtg'	0.72	-21.1
'NM_175039'	'''cttccgtcgtcctgccagccgccatgccgttgcgaggcctccgggatgtcccatcccaagccatcacactccacaaaaacatttaatttatggatcctgcctcctgccacgtgctgggtggacctaag...'' <Preview truncated at 128 characters>'	532	'cagccgccatgccgttgcgaggcctccgggatgtcccatcccaagccatcacactccacaaaaacatttaatttat'	0.533333	-12.7
'NM_174936'	'''cagccccatcccaggatgggtgtctggggagggtcaagggctggggctgagctttaaaatggttccgacttgtccctctctcagccctccatggcctggcacgaggggatggggatgcttccgccttt...'' <Preview truncated at 128 characters>'	1290	'atgggtgtctggggagggtcaagggctggggctgagctttaaaatggttccgacttgtccctctctcagccctcca'	0.586667	-27.9
'NM_174913'	'''ggctttggatctgggactgggtgttgatgggggagggcaaaatggggtatccaccccatccctttcctggtttaaattggagtcagaagtcttagtggtaaatatttgatatttttattggaaatgtt...'' <Preview truncated at 128 characters>'	4040	'actgggtgttgatgggggagggcaaaatggggtatccaccccatccctttcctggtttaaattggagtcagaagtc'	0.52	-22.3741
'NM_174909'	'''ctggggaaaatgccagaatgtagttgccatcagatttgattgtgaacaaggactgactgcagaaaataatggaaaggatgtttaactcttttatctccgaacattgaatgagataaatttccagatgc...'' <Preview truncated at 128 characters>'	4259	'gaatgtagttgccatcagatttgattgtgaacaaggactgactgcagaaaataatggaaaggatgtttaactcttt'	0.36	-8.2
'NM_174908'	'''aaacctaggaatctgccttgaaaatggactcactatagcaaatattactgggtgatacagaatgaattctacacttactttttttctcctgtgtttgcattcctgggatttatcctcaagtgcatttc...'' <Preview truncated at 128 characters>'	6910	'ccttgaaaatggactcactatagcaaatattactgggtgatacagaatgaattctacacttactttttttctcctg'	0.346667	-6.6
'NM_174907'	'''ctatttagaaacatttagatgcagtattttacatacagttctggttttaacactgtataaaacttttgtgtaataaaatggacctttagttttacaagagaagcaggttgtaaaataaagtactttat...'' <Preview truncated at 128 characters>'	3486	'tagatgcagtattttacatacagttctggttttaacactgtataaaacttttgtgtaataaaatggacctttagtt'	0.28	-10.1
'NM_174902'	'''gtcccagttattccaaagtccatatgggttaatctgctctgacttgttgccattctaacaatttgtgctcatgggaagctctttaagcacctgtaagggtgtctcaagttacagtttgggatattaac...'' <Preview truncated at 128 characters>'	2755	'aagtccatatgggttaatctgctctgacttgttgccattctaacaatttgtgctcatgggaagctctttaagcacc'	0.426667	-13.3
'NM_174891'	'''aatcaggaggactttgtacctttatgaggaatttttcattttcttcctggctgggttgatgtggaaaccagagctgtctgtggagctgttttccagaccccaggcccattcctgggatctctccaaca...'' <Preview truncated at 128 characters>'	777	'gtacctttatgaggaatttttcattttcttcctggctgggttgatgtggaaaccagagctgtctgtggagctgttt'	0.44	-14.1
'NM_173854'	'''cttggtcactcaacattttccccatccctctgcactttctatttgaaatttttcttttgttcccctgtccctcctccaccccacactcccacctctttctaggacttcactttgataccaaattctca...'' <Preview truncated at 128 characters>'	2455	'ttttccccatccctctgcactttctatttgaaatttttcttttgttcccctgtccctcctccaccccacactccca'	0.48	-1.3
'NM_173833'	'''aagtgggcagagcccaagttcggggtcctgcacagagcacccttcctgcatccctggggtggggcacagctcggggccaccctgaccatgcctcgaccacaccccgtccagcattctcagtcctcaca...'' <Preview truncated at 128 characters>'	2071	'aagttcggggtcctgcacagagcacccttcctgcatccctggggtggggcacagctcggggccaccctgaccatgc'	0.68	-25.6
'NM_173827'	'''catattttccaataattttgaaacagttgcaggagtcactatcatctaaatgtatttagacttagaaattcagatgttacttgatttccttttatttaaaatcattaacttcatgaaatattgtaggt...'' <Preview truncated at 128 characters>'	3418	'ttttgaaacagttgcaggagtcactatcatctaaatgtatttagacttagaaattcagatgttacttgatttcctt'	0.306667	-11.3
'NM_173825'	'''attacactcatcctttggaagagtgagcaagcagtggcagtttttcacagctcatcttgctgtgttcaattattaccatcacagccttttaacaaaatcatcttaaaatgctacccttcagccttacc...'' <Preview truncated at 128 characters>'	3142	'tggaagagtgagcaagcagtggcagtttttcacagctcatcttgctgtgttcaattattaccatcacagcctttta'	0.426667	-14.2
'NM_173809'	'''gaaacttatttctatgggacagagtcttttttttttaatgtggaagaatgtcttataaaacctgaatcctgaggctgatgaattgtgaaaattcctcaaaaggaaattatgctggtcatcacaggaac...'' <Preview truncated at 128 characters>'	2197	'gggacagagtcttttttttttaatgtggaagaatgtcttataaaacctgaatcctgaggctgatgaattgtgaaaa'	0.346667	-10.3
'NM_173808'	'''attcaaagacccataaaaggcttttaaggattctctgaaagtgctgatggctggatccaatctggtacagtttgttaaaagcagcgtgggatataatcagcagtgcttacatggggatgatcgccttc...'' <Preview truncated at 128 characters>'	4504	'aaaggcttttaaggattctctgaaagtgctgatggctggatccaatctggtacagtttgttaaaagcagcgtggga'	0.44	-14.4
'NM_173794'	'''ggacatgaatattctcccataacggattcaactatgagaagagaagtggcagcaataaggcagtctctcaaaagtcatactgccagagtctctagggcaaggagaaacaactagctggacaatactca...'' <Preview truncated at 128 characters>'	559	'cccataacggattcaactatgagaagagaagtggcagcaataaggcagtctctcaaaagtcatactgccagagtct'	0.453333	-10.6
'NM_173791'	'''cagacaggtctatttaaactttcaaatgaacagggtaaagttgcatctaaagtaccacagatacaaccatgtttaaatcctcgtatgcactctggcctgcttctccagttacttgcttgtgtaagaac...'' <Preview truncated at 128 characters>'	2779	'aaactttcaaatgaacagggtaaagttgcatctaaagtaccacagatacaaccatgtttaaatcctcgtatgcact'	0.36	-7.53331
'NM_173666'	'''tacagttattcttttggtgctagcttaactgtcttcatctaacaataccaaattaagttttcatatagttaaggtctgtaggtttttgacttgctaaagaaggagaattgcatactaatcttacccag...'' <Preview truncated at 128 characters>'	4858	'ggtgctagcttaactgtcttcatctaacaataccaaattaagttttcatatagttaaggtctgtaggtttttgact'	0.333333	-7.6
'NM_173657'	'''aacggtcaagaaatctagaggtaaccttctccaaagagtgaaatatgtaaatatatggacgtttttcattgaatcaaaatggaagttttgccaaatgatcaaagtgttagtccaatggtatttaaata...'' <Preview truncated at 128 characters>'	905	'tagaggtaaccttctccaaagagtgaaatatgtaaatatatggacgtttttcattgaatcaaaatggaagttttgc'	0.32	-14.3
'NM_173654'	'''atatgctgagtctgtttgcaaaaagagagtgtttaaacactccaacacccagacttagaattaaatcagtaaagcaatctgttatttcctatccccgaattaccttttctatgccaaaacataccttc...'' <Preview truncated at 128 characters>'	2406	'ttgcaaaaagagagtgtttaaacactccaacacccagacttagaattaaatcagtaaagcaatctgttatttccta'	0.333333	-5.7
'NM_173647'	'''cacacgtgcccactgaagtggcaccaacagaagtttggcttgaactaaaggacattttattttttttactttagcacataatttgtatatttgaaaataatgtatattattttacctattagattctg...'' <Preview truncated at 128 characters>'	1637	'aagtggcaccaacagaagtttggcttgaactaaaggacattttattttttttactttagcacataatttgtatatt'	0.293333	-7.4
'NM_173602'	'''ccagccttgtggggactgcagtgggccattctgaagaatcacaaagacagaagacctctggctaagagcaggcttcaaacgatgtgaaataagctgagatggctacatgatattcttcatctcatcct...'' <Preview truncated at 128 characters>'	3828	'ctgcagtgggccattctgaagaatcacaaagacagaagacctctggctaagagcaggcttcaaacgatgtgaaata'	0.466667	-13.5366
'NM_173595'	'''ccccctccagtgtccctcccccgccggtggcttgatatctaattctatttatttagaaaaagtctaaacatttagggcactttaaaggagaacacgactgggtggagggggcggaggggaaggaagcc...'' <Preview truncated at 128 characters>'	5335	'ctcccccgccggtggcttgatatctaattctatttatttagaaaaagtctaaacatttagggcactttaaaggaga'	0.386667	-9.80231
'NM_173587'	'''gccctgacgtcctccaccaaccacgggctccaggacccctttgctggccatccccaggcatctctggtgtcactgaggacagaagggactagggctctggcggggtctttgtaagaccagagtttcgg...'' <Preview truncated at 128 characters>'	661	'accaaccacgggctccaggacccctttgctggccatccccaggcatctctggtgtcactgaggacagaagggacta'	0.613333	-16.1
'NM_173582'	'''gggtacaccaatatgtcatgacactgtgtgggcatatggaacagagcaaccgagaactgcatacattgaaccttgtgttagcattctctctctatctcatctggccgagtatctttttccttttattt...'' <Preview truncated at 128 characters>'	6340	'tcatgacactgtgtgggcatatggaacagagcaaccgagaactgcatacattgaaccttgtgttagcattctctct'	0.453333	-11.4
'NM_173575'	'''gccgggacgcccgtggtcctcaccccttgagctgctttggagactcggctgccagagggagggccatgggccgaggcctggcattcacgttcccacccagcctggctggcggtgcccacagtgccccg...'' <Preview truncated at 128 characters>'	545	'gtcctcaccccttgagctgctttggagactcggctgccagagggagggccatgggccgaggcctggcattcacgtt'	0.653333	-24.0741
'NM_173566'	'''gaagcgattcagtttgagggtctcaattttagggtttttttgttttgttttgtttttgggttttttttttttttttggacctccttggaaaaggttgcctaattttgccctaccgccaaaccactcaa...'' <Preview truncated at 128 characters>'	4195	'gagggtctcaattttagggtttttttgttttgttttgtttttgggttttttttttttttttggacctccttggaaa'	0.306667	-5.9
'NM_173562'	'''ggccagctgtgggtctactccttgttggagcccatctcacctgggatgcctgcagccagccctccctcgtgatttgtctcaccttgagtaggagacatgcttctcccctaaccttttcctttctgcca...'' <Preview truncated at 128 characters>'	3992	'tactccttgttggagcccatctcacctgggatgcctgcagccagccctccctcgtgatttgtctcaccttgagtag'	0.573333	-16.9
'NM_173551'	'''tcctccttcccgcagccaccagcgtgagctctctgaatcccgggaccccttcacgtggccacagccccagccctgcccccgtcacactgctgtgccttagtcatgttgttccctttgctcgggatgcc...'' <Preview truncated at 128 characters>'	4520	'ccaccagcgtgagctctctgaatcccgggaccccttcacgtggccacagccccagccctgcccccgtcacactgct'	0.693333	-11.7
'NM_173548'	'''caccgtgttcatcaggaaaggtcttattccagaaaggaggttaaggagagtggccgtgagagtgccatccgaaagaagctaaaccttgcacatcccaacacccaccccagggagagttcccgtgtgtg...'' <Preview truncated at 128 characters>'	575	'gaaaggtcttattccagaaaggaggttaaggagagtggccgtgagagtgccatccgaaagaagctaaaccttgcac'	0.493333	-11.8
'NM_173546'	'''aggcttggtgggagctgtccactggagcagctcattgccagaggcagctatttctatggctccttttgctgctgaggacactcactgtggctctgtgggatgagagaggcatgggggtgagcacttga...'' <Preview truncated at 128 characters>'	699	'tgtccactggagcagctcattgccagaggcagctatttctatggctccttttgctgctgaggacactcactgtggc'	0.546667	-22.4
'NM_173540'	'''gtgcccttgcaagagcctttaacttggcggagctaaggagatcttattctaccatgggacataaggagcatccactgcacaaacccttaatgaacactgtcttttcatggattcaaggaattccagtt...'' <Preview truncated at 128 characters>'	547	'cctttaacttggcggagctaaggagatcttattctaccatgggacataaggagcatccactgcacaaacccttaat'	0.453333	-11.9
'NM_173517'	'''cgcccgacagactccaccctaacagtctcaagcccctttccattcagtttattttgcagcaggtttttattattattattattattattattcacaacagacactttccctaagaatctcaaactgat...'' <Preview truncated at 128 characters>'	5280	'accctaacagtctcaagcccctttccattcagtttattttgcagcaggtttttattattattattattattattat'	0.293333	-1.2
'NM_173515'	'''gagggaccctgctcaggccacctgcctggctcctgccccaagtgccttgcttttacagtggacagcctcttctcgtttcagcctcagtattatgtagggaccttatgcaatttctttttcttttgaaa...'' <Preview truncated at 128 characters>'	1086	'ggccacctgcctggctcctgccccaagtgccttgcttttacagtggacagcctcttctcgtttcagcctcagtatt'	0.573333	-11.2
'NM_173511'	'''gtcacagtgcaacgtggctgttgttctgggaaattgggaacctcctcagatcactggattctgatggcatcgtgcgcttctggtcggctgtgatgtgctccagctttccagtgacatgtgacggcgag...'' <Preview truncated at 128 characters>'	4015	'ggctgttgttctgggaaattgggaacctcctcagatcactggattctgatggcatcgtgcgcttctggtcggctgt'	0.546667	-16.6
'NM_173510'	'''aaaccaatttctacactaaagttgtcaaatgttagaagaatcctgtgttcagttatgagactctttgcatagtatagggacttgaaagttttatgagacgggtgtaataatatctccacctgtgattt...'' <Preview truncated at 128 characters>'	2975	'ctaaagttgtcaaatgttagaagaatcctgtgttcagttatgagactctttgcatagtatagggacttgaaagttt'	0.346667	-7.5
'NM_173508'	'''caccactcctctagaactcggtggtaatgactgggaggtctattcctgccgggaggaacctcagttgggtaaggtgtacatacctgtacagttttggtcatctgcggtaagttctatggtatttattg...'' <Preview truncated at 128 characters>'	1288	'actcggtggtaatgactgggaggtctattcctgccgggaggaacctcagttgggtaaggtgtacatacctgtacag'	0.533333	-22.7
'NM_173505'	'''cttagctccatatttgacagaaagatagaaagcttaaccacattgtccaaaaagaaattgcatttcaagcagtgttggaaattcttttatgaaaaaaaaagatgcccagaatgcccatcctgtgggtc...'' <Preview truncated at 128 characters>'	2310	'gacagaaagatagaaagcttaaccacattgtccaaaaagaaattgcatttcaagcagtgttggaaattcttttatg'	0.333333	-8.1
'NM_173491'	'''ccagctcagcctgagctttggtttttagaaataaagtgcatgaattgctgctatgctgtatcctagtatcccagtgaaactctgagttggaatgattccctctggtcctgcatatgcagaggacggag...'' <Preview truncated at 128 characters>'	5452	'ctttggtttttagaaataaagtgcatgaattgctgctatgctgtatcctagtatcccagtgaaactctgagttgga'	0.386667	-10.9
'NM_173481'	'''gcctcgggatggggcgcccaccccctgccctgccctgaccctcgtgggaactgccaagaccatcgccaagcccccaccctaggaaatgggtcctaggtccaggatccaagaaccacagctcatctgcc...'' <Preview truncated at 128 characters>'	735	'gcccaccccctgccctgccctgaccctcgtgggaactgccaagaccatcgccaagcccccaccctaggaaatgggt'	0.68	-11.6
'NM_173475'	'''tggctctgtcccaggagcagcagcaaggatctgccagctgccctgcagccaactgaggaattggaccattttggaaattactgaagatccggatattttctactttacacctttctctgccttgtatc...'' <Preview truncated at 128 characters>'	4978	'agcagcagcaaggatctgccagctgccctgcagccaactgaggaattggaccattttggaaattactgaagatccg'	0.52	-15.3
'NM_173470'	'''gatttttacaaattataataataggacaggacacagagctggaatattggagtttggggtataaaacactcctccctgcccccattagtatttatattgatctttcagacctactttagtaaaaaaaa...'' <Preview truncated at 128 characters>'	4436	'taataataggacaggacacagagctggaatattggagtttggggtataaaacactcctccctgcccccattagtat'	0.44	-9.2
'NM_173354'	'''gggcagccctgcatcctggcacggacactgactcttacagcaataacttcagaggaggtgaagacatctggcctcaaagccaagaactttctagaagcgaaataagcaatacgttaggtgttttggct...'' <Preview truncated at 128 characters>'	2227	'ctggcacggacactgactcttacagcaataacttcagaggaggtgaagacatctggcctcaaagccaagaactttc'	0.493333	-12.0366
'NM_173079'	'''tgagagtgccctaaccccagacaagctccttgttcagtagggatagatgtgctagtcttctagcataggagcaaggaatcagaggtggggttaaaggcatttttcccagaccctgctcaggcagtcgg...'' <Preview truncated at 128 characters>'	3450	'cccagacaagctccttgttcagtagggatagatgtgctagtcttctagcataggagcaaggaatcagaggtggggt'	0.506667	-19.8
'NM_172341'	'''caacttctgcacatactggggccctgcttattctcccaggacaggctccttaaagcagaggagcctgtcctgggagccccttctcaaactcctaagacttgttttcatgtcccacgttctctgctgac...'' <Preview truncated at 128 characters>'	682	'ctggggccctgcttattctcccaggacaggctccttaaagcagaggagcctgtcctgggagccccttctcaaactc'	0.6	-41.3826
'NM_172071'	'''aatatgaggagtcctacttttatcttctgctcctaatcagtttgtcgggcataggggtaggagaacgcataacttctaaactttttctcttaagagcggtcagagaaatccaggaaattcaccagagg...'' <Preview truncated at 128 characters>'	7637	'acttttatcttctgctcctaatcagtttgtcgggcataggggtaggagaacgcataacttctaaactttttctctt'	0.4	-16.6
'NM_172070'	'''ctctccacctcagcattgcatcgtatcatcattttcgctacgaatttatttttcaacaataagctttaacttaatttgggggattaacacttttgctgagggagaaaaagaaaacatacattatgaag...'' <Preview truncated at 128 characters>'	2302	'ttgcatcgtatcatcattttcgctacgaatttatttttcaacaataagctttaacttaatttgggggattaacact'	0.306667	-7.4
'NM_172037'	'''gaatctttttgtatggaatattacttctatcagaagatgatcaagatgtttcagtccagtgcacatcagcattgctgacattttatggattctaaacttgtgttgtttcttttttaaatcaacttttt...'' <Preview truncated at 128 characters>'	2267	'gaatattacttctatcagaagatgatcaagatgtttcagtccagtgcacatcagcattgctgacattttatggatt'	0.36	-13.4
'NM_171982'	'''gctggcccggggctgccccggtcttgtgccacagcactgttttctttctgccctcttcctaatgcccacactgcttgggcactattgcgcccctgcctccttgccaggctcttcctcctgtcctgcct...'' <Preview truncated at 128 characters>'	2681	'ccccggtcttgtgccacagcactgttttctttctgccctcttcctaatgcccacactgcttgggcactattgcgcc'	0.573333	-13.8
'NM_170746'	'''ggagatttgggtagaagccctcatgctgagctttgtgtccctggtgatgttggaacattaatgatggaacatggccaaacttcagtcatgatcctgaagccatggtttcttccctgccagaaatgaag...'' <Preview truncated at 128 characters>'	733	'agccctcatgctgagctttgtgtccctggtgatgttggaacattaatgatggaacatggccaaacttcagtcatga'	0.466667	-14.8366
'NM_170662'	'''cagccagaactgtagacaccaaaatggaaagcaatcgatgtattccaagagtgtggaaataaagagaactgagatggaattcaagagagaagtgtctcctcctcgtgtagcagcttgagaagaggctt...'' <Preview truncated at 128 characters>'	3509	'acaccaaaatggaaagcaatcgatgtattccaagagtgtggaaataaagagaactgagatggaattcaagagagaa'	0.373333	-10
'NM_170607'	'''ccggttcttggaaacctggagaacagccaacaagaggcccttgaatctctacgtggccactgaactgctgggcccgggagactggactacaacacctcacactggtcagctggtttctacttggtgtt...'' <Preview truncated at 128 characters>'	1606	'ctggagaacagccaacaagaggcccttgaatctctacgtggccactgaactgctgggcccgggagactggactaca'	0.586667	-16.7
'NM_170606'	'''aatgcattccttgctagctcagcgggcggcttgtccctaggaagaggcgattcaacacaccattggaattttgcagacagaaagagatttttgttttctgttttatgactttttgaaaaagcttctgg...'' <Preview truncated at 128 characters>'	1917	'agctcagcgggcggcttgtccctaggaagaggcgattcaacacaccattggaattttgcagacagaaagagatttt'	0.493333	-9.5
'NM_153810'	'''tgaatgtattgaatatgctttccttcctgaaaagaggacacactggagctgcagagactgtattcagagcacagtgggggctgcacacactcaggagctctgtcacaaagctgttcatggaagaggat...'' <Preview truncated at 128 characters>'	5164	'tgctttccttcctgaaaagaggacacactggagctgcagagactgtattcagagcacagtgggggctgcacacact'	0.533333	-17.1366
'NM_153717'	'''tttaagaccagtcggtgggacaagacctgaagccctgggtctgggtgtgaattccaccttccctcctgcagtgctgagaggcagcgaggacggagaggacagcggcatctctaggctcttctgagagg...'' <Preview truncated at 128 characters>'	3267	'tgggacaagacctgaagccctgggtctgggtgtgaattccaccttccctcctgcagtgctgagaggcagcgaggac'	0.613333	-23.122
'NM_153713'	'''gcatccacccacataactccccaggctttccacagcctttttttatgtctcctttctaagatttaggatgattttttgtacatactttctcatttttatactttaaaaaatatatatgtgtataaatt...'' <Preview truncated at 128 characters>'	2886	'actccccaggctttccacagcctttttttatgtctcctttctaagatttaggatgattttttgtacatactttctc'	0.373333	-10.3
'NM_153712'	'''cagagggcactccctgctgccttggaaaaagcacggggtcctgctccagggaatggtgaaatgactggattgctctttatccagcccacagcaggggaaagaaaggcaactcgcaaagatgagatgga...'' <Preview truncated at 128 characters>'	3868	'gctgccttggaaaaagcacggggtcctgctccagggaatggtgaaatgactggattgctctttatccagcccacag'	0.546667	-16.3
'NM_153705'	'''gtcagcccagaatcacactcctgtgtatcccggctacactttaaggaaagattgaatctaagctgtgaaggacagtatagaagactgcaccaagtggactagttctcccggtggctttatatatgtag...'' <Preview truncated at 128 characters>'	2721	'cactcctgtgtatcccggctacactttaaggaaagattgaatctaagctgtgaaggacagtatagaagactgcacc'	0.453333	-14.4
'NM_153698'	'''cttaaaatgcactcagtcactttcaactggaccttctggaatgtgaccttcaatgcctgggtgtaatatcctcgtgcagtgtctaacctgctgtcccttcccagcctttgaggagttagggaagcata...'' <Preview truncated at 128 characters>'	525	'gtcactttcaactggaccttctggaatgtgaccttcaatgcctgggtgtaatatcctcgtgcagtgtctaacctgc'	0.493333	-13.7
'NM_153690'	'''gctcctccgcgcgtcgccggcgctccaccgtggctacccatccgtggtcccgacaacctccctgtcccttgcccgcccccaggaagggggaaatggggcatttggggcccagacctacacttggagcc...'' <Preview truncated at 128 characters>'	976	'gccggcgctccaccgtggctacccatccgtggtcccgacaacctccctgtcccttgcccgcccccaggaaggggga'	0.733333	-17
'NM_153687'	'''attcatgacatttattctgatgaaccatatcattatacataaattgattagtccattgattttgagttactttgatacgcctcatcttatcctacattattggaaaataaatgagatgtccacacaaa...'' <Preview truncated at 128 characters>'	1691	'tctgatgaaccatatcattatacataaattgattagtccattgattttgagttactttgatacgcctcatcttatc'	0.306667	-9.7
'NM_153634'	'''ctgtgctctgaaatgctaatgtcaactacaaatcaaaagtgctgagttaatgctttgtgcctggtgctctgtaatgaaccaggcaatgagatagttttctcagtttggtttcagcagttaatgtgctt...'' <Preview truncated at 128 characters>'	1697	'ctaatgtcaactacaaatcaaaagtgctgagttaatgctttgtgcctggtgctctgtaatgaaccaggcaatgaga'	0.413333	-16.6
'NM_153451'	'''ggaggatggatgaacagagaccgaacgtcgaggaacagatgtgtgtgtgacgtgtttagaaatgcggtgaagggccagacggtgctgggaaggcagttgttcattgggagggtgagggttccggttcg...'' <Preview truncated at 128 characters>'	1972	'agagaccgaacgtcgaggaacagatgtgtgtgtgacgtgtttagaaatgcggtgaagggccagacggtgctgggaa'	0.546667	-14.8
'NM_153450'	'''gttccgtatggagctctggactcctaaattcccctgaagaagaaaccaatgtactgtggtctcttgggacttgggacagggactctagcagcacctctgtatcctttctggccatttggacaaaagca...'' <Preview truncated at 128 characters>'	918	'ctggactcctaaattcccctgaagaagaaaccaatgtactgtggtctcttgggacttgggacagggactctagcag'	0.506667	-20
'NM_153369'	'''agaagatggattactcactgacatctttgaataactgccacttctaaggacgccattcagagcagagcattagcagaatttcaccatgctttggggattaaaatttttaggtccatattatagcaaat...'' <Preview truncated at 128 characters>'	1951	'cactgacatctttgaataactgccacttctaaggacgccattcagagcagagcattagcagaatttcaccatgctt'	0.44	-9
'NM_153367'	'''cgggctgcccgcccgcacccagagccaccccccgccagcccgaggagacgctgcttccctgtgctactccgaggggctgcgtgtcgccctgtgcatggggtgccctcgcaggcctgcggggctgggcc...'' <Preview truncated at 128 characters>'	4020	'cacccagagccaccccccgccagcccgaggagacgctgcttccctgtgctactccgaggggctgcgtgtcgccctg'	0.733333	-19.5
'NM_153332'	'''caacagttttgtgtgtggatcattccaattgaagttgctatgaagaggtagcagatgaatctcattgaattagtcctgtagtgcaaactttaagcaccttaaaacatttaaaatcttattacaggtga...'' <Preview truncated at 128 characters>'	3305	'tggatcattccaattgaagttgctatgaagaggtagcagatgaatctcattgaattagtcctgtagtgcaaacttt'	0.373333	-13.5
'NM_153271'	'''ccgcgtgtgcctgggccccctccttcccctgggcctggtcactgcagtgtaccccactttcccgacctccctataccagcagtgactgggggaggggtcagcggtgggggagataagcggcctgtcct...'' <Preview truncated at 128 characters>'	1429	'ccccctccttcccctgggcctggtcactgcagtgtaccccactttcccgacctccctataccagcagtgactgggg'	0.653333	-21
'NM_153260'	'''agttctccaggactatggaaaccttacaggatactgacttagaacctctgttggaatgtggctgagtcaaagcctcctgttgttgttaggggtatctacagtaaggagatgatacttcaggagattat...'' <Preview truncated at 128 characters>'	1573	'tggaaaccttacaggatactgacttagaacctctgttggaatgtggctgagtcaaagcctcctgttgttgttaggg'	0.466667	-17.9
'NM_153259'	'''agttctgctaaagatgattaaagttcaggcatccttatccagcggctgagcagaggaaccccaaatgacttggacaagcagttccaaaatgactctcttatttaattgtggagtgggaaagaggactc...'' <Preview truncated at 128 characters>'	1118	'gattaaagttcaggcatccttatccagcggctgagcagaggaaccccaaatgacttggacaagcagttccaaaatg'	0.48	-10.3
'NM_153251'	'''aaacattatagactggtattttcaattttcatttgcaagaaaatgatcagtggaatgaaataactgaagtataacagaagatatattttttaaaacggaaagcctttgtacagttcctgggattcaca...'' <Preview truncated at 128 characters>'	4093	'gtattttcaattttcatttgcaagaaaatgatcagtggaatgaaataactgaagtataacagaagatatatttttt'	0.24	-9.6
'NM_153213'	'''tgggcagccatggcctaggaccccacctccatgcctggctcctggatggtcctggaggggcctgcagtgtctccattccccaagctgctcctgctggcacttcgcttctgtggccttggcattgaggg...'' <Preview truncated at 128 characters>'	749	'taggaccccacctccatgcctggctcctggatggtcctggaggggcctgcagtgtctccattccccaagctgctcc'	0.653333	-21.9
'NM_153046'	'''gcatgtccacaggtggcctccagcacacccctcaggaagctgtggaggctggattccaggctccctccgcagactgactttcctctgtgtctgggtgttacagtctgtgcccactgcatcctaaaggc...'' <Preview truncated at 128 characters>'	603	'gcctccagcacacccctcaggaagctgtggaggctggattccaggctccctccgcagactgactttcctctgtgtc'	0.626667	-21.5741
'NM_153045'	'''cctagggatgaaggtactcatcttccttcaagactgagcagtcaggaaggcttcaggagcccaagatggccaatggggagccccaggtgaggagagaagcatctgggggcactccaaaaggggcctgt...'' <Preview truncated at 128 characters>'	3167	'actcatcttccttcaagactgagcagtcaggaaggcttcaggagcccaagatggccaatggggagccccaggtgag'	0.573333	-19.4
'NM_153042'	'''gaattcggtggacccagctttcttctgtaccccagatggggaaatttgaatcacatgttaaacctcagttttataagagggggaaaaaaccgtctctacatagtaaaactgaaatgtttctaaggcga...'' <Preview truncated at 128 characters>'	1861	'agctttcttctgtaccccagatggggaaatttgaatcacatgttaaacctcagttttataagagggggaaaaaacc'	0.4	-11.6
'NM_153035'	'''cctgaggacggttccagccctgggccaggcagagaggaaaatgggcctgtctctgccgttcaaagacgcttttgagtttgggtgatggctgatgctggctgtgctagattttcccatggtgccgttcc...'' <Preview truncated at 128 characters>'	5175	'agccctgggccaggcagagaggaaaatgggcctgtctctgccgttcaaagacgcttttgagtttgggtgatggctg'	0.573333	-21.9
'NM_152995'	'''aaaaagttttgatcttttaatgtaactcagattggatttagataagttgttaaatttgaaatattagaaaatgtatattatagaacatgatatatatttacattcatctctgtattctctcagctgtt...'' <Preview truncated at 128 characters>'	930	'tttaatgtaactcagattggatttagataagttgttaaatttgaaatattagaaaatgtatattatagaacatgat'	0.2	-7.7
'NM_152906'	'''ccccacctctgggcctggccagtgggctcctggggggccctgccttgaggggcactgtggacaggaaaccttcctttgccatactgcattgcactgcccgtggcttggccagcatcccccggatcagg...'' <Preview truncated at 128 characters>'	2502	'tggccagtgggctcctggggggccctgccttgaggggcactgtggacaggaaaccttcctttgccatactgcattg'	0.626667	-28.6
'NM_152896'	'''tctgcctgctttcactgtgttgttcatggtggctttttggacaataaagaatctaaaatgggtggggagggtggaagaaatggtggactgtatctctcacgttctgaagcagctaatcctctttccca...'' <Preview truncated at 128 characters>'	888	'tgtgttgttcatggtggctttttggacaataaagaatctaaaatgggtggggagggtggaagaaatggtggactgt'	0.44	-8.9
'NM_152864'	'''gtgaggaaacagctgatcctgctcctgtggcctccagcctcagcgaccgaccagtgacaatgacaggagctcccaggccttgggacgcgcccccacccagcaccccccaggcggccggcagcacctgc...'' <Preview truncated at 128 characters>'	730	'atcctgctcctgtggcctccagcctcagcgaccgaccagtgacaatgacaggagctcccaggccttgggacgcgcc'	0.666667	-20.3
'NM_152834'	'''ggggcagcagctgcttggagtttgcgtccttcccgtccacccagtgcagctcccagtgctgcagtgtgcgtggcgtgggcatccttccagctgactcatggtttgaaaaaccgttgttttatttaaat...'' <Preview truncated at 128 characters>'	5732	'tggagtttgcgtccttcccgtccacccagtgcagctcccagtgctgcagtgtgcgtggcgtgggcatccttccagc'	0.653333	-23.9
'NM_152783'	'''cggccactcctgctgctgccaaggcccactgggggtcggcgggtggctctcgggcgggggtgttgcggtggctctgagggatgagccggcagtgggcaggggaccaggcacctggttgaagggactgg...'' <Preview truncated at 128 characters>'	885	'ctgccaaggcccactgggggtcggcgggtggctctcgggcgggggtgttgcggtggctctgagggatgagccggca'	0.746667	-30.2
'NM_152769'	'''gggtagggcggtgggtggggaggaggggccccccgaggatggcgctggtactgctgcttgctggtggagtccgaggcctgaagggttctgctgtggtcccaggccctctcccacccccgccccgccca...'' <Preview truncated at 128 characters>'	945	'tggggaggaggggccccccgaggatggcgctggtactgctgcttgctggtggagtccgaggcctgaagggttctgc'	0.693333	-23.4
'NM_152758'	'''ccgtatgaagatgtcctgttaaatttacaacactaacgatgtagactctggaaatgcctaataagtcaaagaagacgtattaaagctcttttctgcttaaggtgacatctttgaacactttaacacaa...'' <Preview truncated at 128 characters>'	3088	'ctgttaaatttacaacactaacgatgtagactctggaaatgcctaataagtcaaagaagacgtattaaagctcttt'	0.333333	-7.9
'NM_152756'	'''cctcatatttatgatggatatagatacatactatatatattcatatttgtggatttcctaaaagcctcagaaaatacgactgactaggcagcaaagacaggagtatcttctgtacactgttccgcagt...'' <Preview truncated at 128 characters>'	4399	'ggatatagatacatactatatatattcatatttgtggatttcctaaaagcctcagaaaatacgactgactaggcag'	0.333333	-10.6845
'NM_152755'	'''cccttgcctttgagcccccaggaggggaagggatcatggagagccctctaaagcctgcactctccctgctccacagctttcagggtgtgtttatgagtgactccacccaagcttgtagctgttctctc...'' <Preview truncated at 128 characters>'	697	'ccccaggaggggaagggatcatggagagccctctaaagcctgcactctccctgctccacagctttcagggtgtgtt'	0.6	-21
'NM_152740'	'''gtgtgccctttggccacggacactgttgggaaccaaactctgtcttggagcctccttttagctcactccacaagtaaatggatttaatcaaaggtcacctatctgcttttgattgtctaggtcacagt...'' <Preview truncated at 128 characters>'	788	'acggacactgttgggaaccaaactctgtcttggagcctccttttagctcactccacaagtaaatggatttaatcaa'	0.44	-12.4
'NM_152735'	'''ctgctgaggctatacactagcttctagaacaagataaccactgctgctgatggatacttttccctcactgccatggcacaccagtcatggatcttgtaatcatgccaagagaatagatacattatgga...'' <Preview truncated at 128 characters>'	1040	'actagcttctagaacaagataaccactgctgctgatggatacttttccctcactgccatggcacaccagtcatgga'	0.48	-14.7
'NM_152734'	'''gaaatagaactgtgcacaggaacagcttccagagccgaaaaccaggttgaaaggggaaaaataaaaacaaaaacgatgaaactgctttctgggggttggttacttagttacctgccctttgcatgcat...'' <Preview truncated at 128 characters>'	5523	'acaggaacagcttccagagccgaaaaccaggttgaaaggggaaaaataaaaacaaaaacgatgaaactgctttctg'	0.413333	-6.1
'NM_152729'	'''gttgtctttactgaaaaatgaagtgaagacccatatatgcagttaaaaaaaagttaattttcaaaaaatactgtaaaagactttaaggaacaagttttattgaccaataagttgatatttgtccatag...'' <Preview truncated at 128 characters>'	1730	'aaatgaagtgaagacccatatatgcagttaaaaaaaagttaattttcaaaaaatactgtaaaagactttaaggaac'	0.253333	-3.9
'NM_152716'	'''aagatctccaaatgtgtcctgtacctccttttggctgccacctgcactgctgccatcaccaatggagtgtttttaatgagggaaggaaggtagctttttccccaaagcaaagtcttgtgggatcgatt...'' <Preview truncated at 128 characters>'	1686	'gtcctgtacctccttttggctgccacctgcactgctgccatcaccaatggagtgtttttaatgagggaaggaaggt'	0.52	-15.2
'NM_152713'	'''atgtcacgtccagctctgatatgcttcgcactgagcacatcacatttaggacgttgaagatttttttttttttttttttttaatatgcagtttgtaagaacaaaactggatggcatcagaattgtctg...'' <Preview truncated at 128 characters>'	1967	'ctgatatgcttcgcactgagcacatcacatttaggacgttgaagatttttttttttttttttttttaatatgcagt'	0.306667	-10.3
'NM_152699'	'''aactcagcagggactctgggaagtctgaccaagttggagcagatggtttgttacttgaatctccaaacacttagttgaatttttacagatatttcagatcagtggtgttgggccactattgttacctc...'' <Preview truncated at 128 characters>'	3807	'ctgggaagtctgaccaagttggagcagatggtttgttacttgaatctccaaacacttagttgaatttttacagata'	0.386667	-13.1845
'NM_152682'	'''cacttggaatttgagacaaggaaagagcattctttaaagagtaaaactgggttcaaaatctttcattactattttctggtattgaggcgactttttataaaacacaattttttgtatgtttcttacat...'' <Preview truncated at 128 characters>'	1818	'acaaggaaagagcattctttaaagagtaaaactgggttcaaaatctttcattactattttctggtattgaggcgac'	0.346667	-9.8
'NM_152678'	'''tatttgccaagattttccagccaaaaaggattatgcatcatgaagcatactgacatttcaaccagacgcacaaaggagatctctcagtggcagcggagtggaaaattgccatgaatgctagttacagg...'' <Preview truncated at 128 characters>'	2781	'tccagccaaaaaggattatgcatcatgaagcatactgacatttcaaccagacgcacaaaggagatctctcagtggc'	0.453333	-9.3
'NM_152653'	'''gggcctgctgcctgccgccccgcgggacctgtgcaagcacattcaccaagtgcatcggtagccctgcccacccctccagacctcggttcttattttcctatttttattaaatttggaaccattttgtg...'' <Preview truncated at 128 characters>'	974	'cgccccgcgggacctgtgcaagcacattcaccaagtgcatcggtagccctgcccacccctccagacctcggttctt'	0.653333	-13.8845
'NM_152641'	'''aaaataattccacttacacagtgggggactcaaagtcagccacatttcacatactgttactgaagaaagcaccaagtcttaatggaacaaagaccatagaatgaattattttatctcctcccatgatg...'' <Preview truncated at 128 characters>'	2983	'acacagtgggggactcaaagtcagccacatttcacatactgttactgaagaaagcaccaagtcttaatggaacaaa'	0.426667	-12.5
'NM_152617'	'''ggcctggtaaagggagtgctttgtgatctagtaaagctggaatgtgaagctctttcctatcatggaatcttcatccatgtgtcattcatgctgctctctaggcacactcattgtccttaatgaaggtc...'' <Preview truncated at 128 characters>'	3054	'gtgctttgtgatctagtaaagctggaatgtgaagctctttcctatcatggaatcttcatccatgtgtcattcatgc'	0.413333	-15.9
'NM_152608'	'''gtatcatcagagctgattcctatttgtttatagtgtctaccatttacaacctgcataatgtggactcttgaccagtattcctgttgatattaaaagctaactttttagtaacccaattctaactatcc...'' <Preview truncated at 128 characters>'	2620	'attcctatttgtttatagtgtctaccatttacaacctgcataatgtggactcttgaccagtattcctgttgatatt'	0.346667	-9.1
'NM_152588'	'''cacaggaggcagaagcccatcctcctccatttttaaaagctggcttccttagcagacagaacttcccagcagtgctatgacaagagctggtgttagacttcaagaccagggcagaggtcattgaggtc...'' <Preview truncated at 128 characters>'	2488	'cccatcctcctccatttttaaaagctggcttccttagcagacagaacttcccagcagtgctatgacaagagctggt'	0.493333	-9.3
'NM_152586'	'''aggttattcctttcctttcctggagctacacctttctttgtaaaactgtactgtgggccgggcgcggtggctcacacctgtaatcccagcactttgggaggctgaggcgggtggatcacgaggtcagg...'' <Preview truncated at 128 characters>'	1130	'tttcctggagctacacctttctttgtaaaactgtactgtgggccgggcgcggtggctcacacctgtaatcccagca'	0.546667	-15.3
'NM_152551'	'''atgaagtacttgtacctatattaattatgcttacgccatgataaccaatatacagatatattaattggaattcctttgcataggagaatgtttttatgatctgtttagtgcttattattttttttatg...'' <Preview truncated at 128 characters>'	3094	'ctatattaattatgcttacgccatgataaccaatatacagatatattaattggaattcctttgcataggagaatgt'	0.293333	-7.5
'NM_152546'	'''ttagtgcctctttctgcaaacttttccatctaaaaaaaaaaatgttttttttaagacaggatctcattctgttgcccagactagagtacaatattgcaatcacagctcactgcagcctcaaactcctg...'' <Preview truncated at 128 characters>'	1474	'gcaaacttttccatctaaaaaaaaaaatgttttttttaagacaggatctcattctgttgcccagactagagtacaa'	0.32	-12.8
'NM_152544'	'''gctgcatccttgccagccgaggcctggttggggaggccaaaccaaggagagcttccccagcagtcgtcagtgctgtggtctctgctctggctgtgtttcagcccacctcctcccagctttctccacat...'' <Preview truncated at 128 characters>'	571	'gccgaggcctggttggggaggccaaaccaaggagagcttccccagcagtcgtcagtgctgtggtctctgctctggc'	0.653333	-24.8366
'NM_152542'	'''ttaccagctgggacttagagtttctgtgcaacagtttttcactgagcatgtcaagaaactgataagatcaaaaaggtctcctaactcactagatcagcgcacaagtcagtgtaaaccacttagatagt...'' <Preview truncated at 128 characters>'	4986	'tagagtttctgtgcaacagtttttcactgagcatgtcaagaaactgataagatcaaaaaggtctcctaactcacta'	0.373333	-14.0741
'NM_152540'	'''gcatccgctaagaagataagacctactcaagctggaaatgccgatgcaattttctgccaccactccaaatactcctccacaaccagcgtccctgtcactaattgcgagaatgatggaattctgcctga...'' <Preview truncated at 128 characters>'	1015	'ataagacctactcaagctggaaatgccgatgcaattttctgccaccactccaaatactcctccacaaccagcgtcc'	0.493333	-5
'NM_152531'	'''gcgctccccgtgccttgcccccggggcctccagatctgggggaaggacagggttccttgggacagacccaagggcagtgtctgacccgctagagagacaccgcagggaagtcctgtgattaaggtgct...'' <Preview truncated at 128 characters>'	1540	'tgcccccggggcctccagatctgggggaaggacagggttccttgggacagacccaagggcagtgtctgacccgcta'	0.666667	-28.7
'NM_152519'	'''cagggaacaggttaagaaaactatgtaaatgtaggaaagatgggaggaaataaagccctgttctggatcccccatcccctccagaataagagcatgttctgcatgtattaatcttttatgctgtttat...'' <Preview truncated at 128 characters>'	1532	'gaaaactatgtaaatgtaggaaagatgggaggaaataaagccctgttctggatcccccatcccctccagaataaga'	0.44	-15.4
'NM_152515'	'''tttcttgatgctttttttaaaaaaggtgtttcagaaccaacataagacaagaaatattcttgtccaagtgacctggaaaaaaagagaggcatcatggatgcagattatggacgctcaggacttaagta...'' <Preview truncated at 128 characters>'	2499	'tttaaaaaaggtgtttcagaaccaacataagacaagaaatattcttgtccaagtgacctggaaaaaaagagaggca'	0.346667	-10.8
'NM_152490'	'''cagggacttgaattagcagagtctaaaatcagggcaggcaaacgataatctgagtgcaagtctgaggagtcccagggtttagcagtagactgtatggtctttcaagagagttccagactggcactttc...'' <Preview truncated at 128 characters>'	3023	'gcagagtctaaaatcagggcaggcaaacgataatctgagtgcaagtctgaggagtcccagggtttagcagtagact'	0.493333	-11.4
'NM_152482'	'''cctctcggggcctgcaggcttgggcagcgcacaaggtggcctgcacccaggctttccctgggggtccgtcggccccagactggcattcacggggtcccagcccacgtgggtgttgacacaggcgcccc...'' <Preview truncated at 128 characters>'	1850	'aggcttgggcagcgcacaaggtggcctgcacccaggctttccctgggggtccgtcggccccagactggcattcacg'	0.693333	-25.8
'NM_152464'	'''ctggtgcttcatcatcaagtctagagaagactttgggggcttcaggctccaattggcagtcaccgactcagtcaacccatcagactttttgtattcagctccagttagtcagaagaccagcccaggcc...'' <Preview truncated at 128 characters>'	2474	'caagtctagagaagactttgggggcttcaggctccaattggcagtcaccgactcagtcaacccatcagactttttg'	0.506667	-17.122
'NM_152458'	'''tggcgttcacacaaactggtcagcgtttccctggagaggaagaggcaaggtttgtgtatttgggggataaggaaaggaagtgggcgtttgaggaaaacaaagttctgccttaggtaaaaagcagaggt...'' <Preview truncated at 128 characters>'	1887	'ctggtcagcgtttccctggagaggaagaggcaaggtttgtgtatttgggggataaggaaaggaagtgggcgtttga'	0.52	-10.4
'NM_152455'	'''gcccctgaggatatataacggaaagaggctcaataaatgtattgtttagaaagtcttccaatagtgagattcatctactattctgtgtccagttagcttaggaaattcactttaggatttatgccact...'' <Preview truncated at 128 characters>'	2901	'taacggaaagaggctcaataaatgtattgtttagaaagtcttccaatagtgagattcatctactattctgtgtcca'	0.346667	-10.3
'NM_152450'	'''agggagctgggacaaggtcctaaaagacagttttgccagtggggctaggagccggatacctctgtagccaggccatcgctgcattcaggattgttccatccatggcgtgcatgtgccaagaaatgtgt...'' <Preview truncated at 128 characters>'	2174	'ggtcctaaaagacagttttgccagtggggctaggagccggatacctctgtagccaggccatcgctgcattcaggat'	0.56	-19.1991
'NM_152446'	'''aaaagcaaatgtaatttgttattttacatgagtatgttacaaataataacatctctattcttacagcaatttggcccagattatctaacagacatacctgcagctttggctctttggtattgccaaac...'' <Preview truncated at 128 characters>'	1001	'ttgttattttacatgagtatgttacaaataataacatctctattcttacagcaatttggcccagattatctaacag'	0.293333	-7
'NM_152441'	'''gggagaggggacaacgacatggttcccgtggatctttaacttccagacttgcccgctctgcgcctccggcactctggtgatgacagctcaggtttccctgcctgtcactgctcgggcagaggctgctg...'' <Preview truncated at 128 characters>'	755	'gacatggttcccgtggatctttaacttccagacttgcccgctctgcgcctccggcactctggtgatgacagctcag'	0.586667	-14.4
'NM_152424'	'''ttattatcaattctggagtagggacacggggcctgagcatgtgaatggggatcaggggttgggcagaagggtgggggggtgggggttgttgtttaacttgaaaaccctttgggccaaggaaaactcct...'' <Preview truncated at 128 characters>'	4762	'gagtagggacacggggcctgagcatgtgaatggggatcaggggttgggcagaagggtgggggggtgggggttgttg'	0.653333	-8.3
'NM_152420'	'''tggtctcaagtgataccacctggaaaaaagtttagtaagaacaaatgctgaaatcaacgactcaaaatcaactatcagtgatgacaggacacaacctcaaatcagtggtgccttcttattcctaacga...'' <Preview truncated at 128 characters>'	2985	'ccacctggaaaaaagtttagtaagaacaaatgctgaaatcaacgactcaaaatcaactatcagtgatgacaggaca'	0.373333	-6.7
'NM_152419'	'''tggctcccactgagatgtgctgctggaagactctagtaggcctgcagggaggactgaagcagcctttgttaaagggaagcattcattaggaaattgactggctgcgtgtttacagactctgggggaag...'' <Preview truncated at 128 characters>'	3272	'tgtgctgctggaagactctagtaggcctgcagggaggactgaagcagcctttgttaaagggaagcattcattagga'	0.506667	-17.2
'NM_152416'	'''aataatttcatggcattgatgttaattctagtctattagttttataaaagttaggattcttatttaggaacaacaggaaatgactgttaaggagaaaatgaatttattgaatgggatgtcaagtagct...'' <Preview truncated at 128 characters>'	779	'ttgatgttaattctagtctattagttttataaaagttaggattcttatttaggaacaacaggaaatgactgttaag'	0.266667	-11.1
'NM_152411'	'''ggcagagtgggacatccaaagcgttgagcaggattggtattgcccaggaatccacagcaacagtagccagacccgctggtagacgggttttaggagcaggtatccttctttgagcaagagtgtcatgc...'' <Preview truncated at 128 characters>'	782	'ccaaagcgttgagcaggattggtattgcccaggaatccacagcaacagtagccagacccgctggtagacgggtttt'	0.546667	-15.5
'NM_152407'	'''agaggccatcaggaactggatgttctcccagagcgcagtcacctatgtttcttttatttattaaactaggtttgtattgtacatgaggtacttcatgtgatatgttttggatttagtcatattggctt...'' <Preview truncated at 128 characters>'	3301	'ctggatgttctcccagagcgcagtcacctatgtttcttttatttattaaactaggtttgtattgtacatgaggtac'	0.386667	-10
'NM_152405'	'''caagtgacataacagaagaaaaatatcattcaagattggttctgattcttttggaaaatgacagtttaagcacttggttcctcagttggataacattagatccaaagttcattggttcagtggtgtga...'' <Preview truncated at 128 characters>'	5629	'aagaaaaatatcattcaagattggttctgattcttttggaaaatgacagtttaagcacttggttcctcagttggat'	0.333333	-8.32199
'NM_152396'	'''cctttcatgaggttggcatttataccttcccttgaagaggaaaatttaaaatcactctttcgtctgggtgcggtggctcatgcctgtaatcccagcacttcgggaggccgaggttgggggatcatctg...'' <Preview truncated at 128 characters>'	1496	'gcatttataccttcccttgaagaggaaaatttaaaatcactctttcgtctgggtgcggtggctcatgcctgtaatc'	0.44	-16.1
'NM_152392'	'''attaaaatttattataaggcattactttttgtaagcggaaaaagtgtcacatttacctcttccctatcttttgtttaaaaggactgtctttattttatattggatgaaatctatgaacatatatacaa...'' <Preview truncated at 128 characters>'	793	'aaggcattactttttgtaagcggaaaaagtgtcacatttacctcttccctatcttttgtttaaaaggactgtcttt'	0.346667	-11.6
'NM_152384'	'''ttgaccttgagttgagatggatttctattaaagatatctctagtttaaagatactagtcacctgccataagtcatggaatagtttttatatttacagcttttatatttaaaacttgtaagagtttttt...'' <Preview truncated at 128 characters>'	2112	'gatggatttctattaaagatatctctagtttaaagatactagtcacctgccataagtcatggaatagtttttatat'	0.293333	-9.7
'NM_152379'	'''agtactttgtcaaataaaacgaggatgggaacaactgagtcaactgcagcggccctggaccctgtgcgactctagatagatcgttcttaacacgcatttcacagactgctttttcattttagaaaaaa...'' <Preview truncated at 128 characters>'	530	'aaaacgaggatgggaacaactgagtcaactgcagcggccctggaccctgtgcgactctagatagatcgttcttaac'	0.52	-15.7
'NM_152374'	'''gggtgtgcctccacaagtgtgcaagggtatatgtatatatttgcaggcatgtgtgaggcgcactagtaagtacataatttgctggcatgattgcaggtaggcatgagtgtgtatgtgctaacatgtag...'' <Preview truncated at 128 characters>'	1756	'agtgtgcaagggtatatgtatatatttgcaggcatgtgtgaggcgcactagtaagtacataatttgctggcatgat'	0.413333	-17.3
'NM_152363'	'''gtgctggggagttggccatccagcctggggagaaatgtttgaatgttccagctgccccatgctgacagcagcccccatctctggtttcagaaggggtgtgtgtgtgtgtgtgtgtgtgtgtgtgtgtg...'' <Preview truncated at 128 characters>'	1094	'ccatccagcctggggagaaatgtttgaatgttccagctgccccatgctgacagcagcccccatctctggtttcaga'	0.56	-15.9
'NM_152346'	'''tggctgccgcctcggaactgcggtctcctgcctgtgcttcagtgactgacccctgtcctgcccctccagagtaccccacgcacccccaggaccttcgccgtctccgtgccagcgttcacgctccctcc...'' <Preview truncated at 128 characters>'	6368	'aactgcggtctcctgcctgtgcttcagtgactgacccctgtcctgcccctccagagtaccccacgcacccccagga'	0.653333	-8.9
'NM_152345'	'''cgccccctgccgggaccctcgccagcgccacgcgcgccacgcccagggccaggagccagacaaaccccggcctgcgcgcctgcagagcggcggctggagactggagccaccgcctcgcgggtgcagca...'' <Preview truncated at 128 characters>'	1209	'ccctcgccagcgccacgcgcgccacgcccagggccaggagccagacaaaccccggcctgcgcgcctgcagagcggc'	0.8	-24.3262
'NM_152344'	'''gtccgtacacatggaggactcttccagcatccagccaaggaggcgctggtggtggcttcagcggaggcaggccgggggagggaagggatcctatatgtcctgttggctcttaacaaagggtcagcatt...'' <Preview truncated at 128 characters>'	1596	'ggactcttccagcatccagccaaggaggcgctggtggtggcttcagcggaggcaggccgggggagggaagggatcc'	0.693333	-23.9
'NM_152342'	'''ggggccccagctcacgggcccccaacttccagctctgccctgtgtttcggaaaccagagcacagtgtctgccccggccaaggagtttgtcaaggtgtctctttatacgtagggttgtgtccatttcct...'' <Preview truncated at 128 characters>'	6505	'gggcccccaacttccagctctgccctgtgtttcggaaaccagagcacagtgtctgccccggccaaggagtttgtca'	0.613333	-15.9
'NM_152341'	'''gctgccatgccagcctgcccacagcagcctcctagagttagcaacaccaggtgttcctcccaactcgtctgcaaggggctggctccttggatgcttccagctcatgagatgtctcagcaggagccctg...'' <Preview truncated at 128 characters>'	1559	'tgcccacagcagcctcctagagttagcaacaccaggtgttcctcccaactcgtctgcaaggggctggctccttgga'	0.6	-18.2845
'NM_152326'	'''gcccggagcaccctaggcgctggattttgggacaaaactatttttcagagcgttgtaccggcactttatatatattgatctctgtacggcacaatctctgcctcatctgtcgcatgcactgggggctg...'' <Preview truncated at 128 characters>'	3303	'ggcgctggattttgggacaaaactatttttcagagcgttgtaccggcactttatatatattgatctctgtacggca'	0.426667	-11.4
'NM_152316'	'''tctgcggtaccaaactatggagcctttaaaggtctttatttctaaaaatctgttactctaagatacattttaagcttgattatcatatgacaaagattttaaaaccatctcagtgtgccctaattttt...'' <Preview truncated at 128 characters>'	1445	'tatggagcctttaaaggtctttatttctaaaaatctgttactctaagatacattttaagcttgattatcatatgac'	0.28	-7.2
'NM_152313'	'''taaaagcagaatcatgagtcttctatttttgtcccatttctgaaaattatcaagataactagtaaaatacattgctatatacataaaaatggtaacaaactctgttttctttggcacgatattaatat...'' <Preview truncated at 128 characters>'	4366	'gagtcttctatttttgtcccatttctgaaaattatcaagataactagtaaaatacattgctatatacataaaaatg'	0.253333	-6
'NM_152307'	'''ggggccgcctcccagggcaccagggagctgggagcactgaagggctgggcagggaggccagaggcaccttatatggtcagcgatgcctgccagacacagacggtggggtggggcttgggggcctcctg...'' <Preview truncated at 128 characters>'	2268	'ggcaccagggagctgggagcactgaagggctgggcagggaggccagaggcaccttatatggtcagcgatgcctgcc'	0.666667	-22.3
'NM_152305'	'''tagtcatcataggaccatagtcctctttgtggcaacagatctcagatatcctacggtgagaagcttaccataagcttggcacctataccttgaatatctgctatcaagccaaatacctggttttcctt...'' <Preview truncated at 128 characters>'	2289	'catagtcctctttgtggcaacagatctcagatatcctacggtgagaagcttaccataagcttggcacctatacctt'	0.453333	-13.6
'NM_152293'	'''agctgagacgctttgaaagccagggtgatgctcagacagtgtgccagccaaaatgacttgggggaggggagccgcttccccactgttgctcttttttaaacaaattgagttcctttttttaagataga...'' <Preview truncated at 128 characters>'	2898	'aaagccagggtgatgctcagacagtgtgccagccaaaatgacttgggggaggggagccgcttccccactgttgctc'	0.6	-19.2
'NM_152284'	'''actaaaacacatttttgatacctaaattaatgagctatagataaaatataaaaaatgtttttaccaagttcagaagttaacaaagactctgctttataattatattgaatgaataattgtgttttaag...'' <Preview truncated at 128 characters>'	971	'tgatacctaaattaatgagctatagataaaatataaaaaatgtttttaccaagttcagaagttaacaaagactctg'	0.253333	-8.1
'NM_152277'	'''actgagccctgttggccagctcccacatccctctgctcctttttatggttcttgttgtcatttcctactctgcggcgtgaaatctatttcactgctctaaattccctatgaatggatttagttctgag...'' <Preview truncated at 128 characters>'	2184	'ccagctcccacatccctctgctcctttttatggttcttgttgtcatttcctactctgcggcgtgaaatctatttca'	0.466667	-5.3
'NM_152272'	'''gaccctcaagtgaaggaccctcatgtaaaagagagaccaggcttgctgggtgtgtacatagttatttaaacaagaaactctcagaatgtgtttggaagaggagaaaggagaaccactgattttatctg...'' <Preview truncated at 128 characters>'	1419	'gaccctcatgtaaaagagagaccaggcttgctgggtgtgtacatagttatttaaacaagaaactctcagaatgtgt'	0.413333	-8.7
'NM_152266'	'''gggctggcctcagggccacggcatcttctcctgagaccacaaacaccaggatcttgttttcagctttaaaaaccaagagaatgggccgggtgcactggctcacgcctctaatctcagcactttgggag...'' <Preview truncated at 128 characters>'	827	'ccacggcatcttctcctgagaccacaaacaccaggatcttgttttcagctttaaaaaccaagagaatgggccgggt'	0.493333	-14.8
'NM_152261'	'''aatatagagatacacttgcgctccacagcactgtaatgccagtggcattgaattgctaaattatggactacaaccaagtcaactgttttggacgtttatcttctaaactgctgtgttgaaagtattga...'' <Preview truncated at 128 characters>'	2664	'ttgcgctccacagcactgtaatgccagtggcattgaattgctaaattatggactacaaccaagtcaactgttttgg'	0.44	-15.5
'NM_152259'	'''ccacaaacattactgagcccaaaagatcaaggagtcagccaggaccctgtggacataaagaagttggatgcctggtcccaagcctcttttgccatggtcagtgttcagattgccattagaatgcctta...'' <Preview truncated at 128 characters>'	955	'agcccaaaagatcaaggagtcagccaggaccctgtggacataaagaagttggatgcctggtcccaagcctcttttg'	0.52	-14.022
'NM_152243'	'''ggggctggggcacggtcccagggccccacctaggtgcagagccggcccctcacctaacagctggttcctaccagaccggagaggggagaagtcatgttgcccctaaacccctccccacctctgcagga...'' <Preview truncated at 128 characters>'	603	'tcccagggccccacctaggtgcagagccggcccctcacctaacagctggttcctaccagaccggagaggggagaag'	0.666667	-20.9
'NM_148894'	'''tcctgaccactgctgccctaggcttatggaggaacacggtggagaggaaagagacatgccttggtggccataggcttctctttaaccaggaaaaagatatgcatgtgctgtaagtccctaggtgcaag...'' <Preview truncated at 128 characters>'	1269	'ccctaggcttatggaggaacacggtggagaggaaagagacatgccttggtggccataggcttctctttaaccagga'	0.533333	-17.7
'NM_148893'	'''agcataacatgagtagaagaatctactgccaataactgtttattatctgcaatcaagtgggcttcatcaatttaatttcttctctttgagtaaatgaagattcagactttgtaatattattgccctta...'' <Preview truncated at 128 characters>'	2856	'gaagaatctactgccaataactgtttattatctgcaatcaagtgggcttcatcaatttaatttcttctctttgagt'	0.333333	-6.7
'NM_147190'	'''ggtggttgctatagggacttcagcacacatggacttgtagggccactggcaacatactcctcttggcccttcccatatctactcttctgtgattgggagactgcaaggcactgaggagtatcaaagaa...'' <Preview truncated at 128 characters>'	1239	'gacttcagcacacatggacttgtagggccactggcaacatactcctcttggcccttcccatatctactcttctgtg'	0.52	-14.6
'NM_145808'	'''tggatggatggactgataactccggaagaatgactctcctgtggcctcacactgctgcctgtctgtctgtcactctctatctgccagcttcttcagctaaatactttaagaggggtgaggggagagag...'' <Preview truncated at 128 characters>'	3187	'ataactccggaagaatgactctcctgtggcctcacactgctgcctgtctgtctgtcactctctatctgccagcttc'	0.533333	-10.9845
'NM_145804'	'''ggcagggggcggaggctgccgaggccagggcctgtggaggtgccagggcccaccatgtcggggtatggttgtaggccctcttggagccaggttcacggggctgtttcctcctcctcccccagatgtcc...'' <Preview truncated at 128 characters>'	1416	'ctgccgaggccagggcctgtggaggtgccagggcccaccatgtcggggtatggttgtaggccctcttggagccagg'	0.693333	-24.8845
'NM_145754'	'''taaagtccctgtaccccgtctcccagggcacaagctccctagcctctttggatccattgcccctgagctcccagagtcacccctccacctccgcagccagtgaagtgtgttgtgcctgctgaagtgat...'' <Preview truncated at 128 characters>'	688	'ccgtctcccagggcacaagctccctagcctctttggatccattgcccctgagctcccagagtcacccctccacctc'	0.64	-10.6
'NM_145691'	'''ggcctgggcagagcacactcagcaggatagaggcagtgcagccacagctcccccggccttcagggctccccagcctgtggggctggcttccttggcttttggggactcggcctcagcgtcaccctgag...'' <Preview truncated at 128 characters>'	529	'cactcagcaggatagaggcagtgcagccacagctcccccggccttcagggctccccagcctgtggggctggcttcc'	0.693333	-23
'NM_145648'	'''ccttcctgaggccatgtgcggtttctgaggctgacatgtcagtaactgactggggtgcactgagaacaggcaagactttaaattcccataaaatgtctgacttcactgaaacttgcatgttgcctgga...'' <Preview truncated at 128 characters>'	1002	'gtgcggtttctgaggctgacatgtcagtaactgactggggtgcactgagaacaggcaagactttaaattcccataa'	0.48	-15.4826
'NM_145306'	'''cctctgagggctgataggggtgggtttgttgagagggacttgctgggccttggtgtgagagcaggcatatttggaggggatctggtggtgccttgaaggtatgatcagagaggggaccacaggtgtgt...'' <Preview truncated at 128 characters>'	556	'aggggtgggtttgttgagagggacttgctgggccttggtgtgagagcaggcatatttggaggggatctggtggtgc'	0.586667	-14.9
'NM_145305'	'''aatggaatggaactagaagtgcactgactgacagcatgttgcaatcacagataaatgtagcctcataactgtgcacctgaggagggatgagaagctactgctatctgctgctctgggaaatgagatgg...'' <Preview truncated at 128 characters>'	1422	'gaagtgcactgactgacagcatgttgcaatcacagataaatgtagcctcataactgtgcacctgaggagggatgag'	0.48	-11
'NM_145269'	'''actacacatttccattttcatcataaatgacttgaaatccacaatgactaaattgtagaactttatactcactttgctatgttaagcctcaaagtgaagtccaactggaaacagaaaaataattaaag...'' <Preview truncated at 128 characters>'	973	'tttcatcataaatgacttgaaatccacaatgactaaattgtagaactttatactcactttgctatgttaagcctca'	0.306667	-8.5
'NM_145266'	'''ctgctttttttcctgcattctgtggatcctagcagatattgccaacttaatcagataaacagattatgtaatggaagaaaaatgcggatgcctacagttaacagattgcaaaatgtatcttaaaatgg...'' <Preview truncated at 128 characters>'	7439	'cattctgtggatcctagcagatattgccaacttaatcagataaacagattatgtaatggaagaaaaatgcggatgc'	0.373333	-9.24397
'NM_145265'	'''gacaagagtgaaatcaaactgcttttagtgactcgaggccaggcagtcatgcgccttctgggtctccggcgtcttccgttcccgtgctgcccgtgtcatggccacaccgtcacccttcagcagcgacc...'' <Preview truncated at 128 characters>'	554	'aaactgcttttagtgactcgaggccaggcagtcatgcgccttctgggtctccggcgtcttccgttcccgtgctgcc'	0.613333	-14.4
'NM_145255'	'''ccagcctgtttagccagccctgcgcataaatacactctgcgttattggctgtgctctcctcaatgggacatgtggaagaacttggggtcggggagtgtgtttgtcacttggttttcactagtaatgat...'' <Preview truncated at 128 characters>'	938	'agccctgcgcataaatacactctgcgttattggctgtgctctcctcaatgggacatgtggaagaacttggggtcgg'	0.533333	-14
'NM_145254'	'''catacatccttatgctgagatgttgaacttaaactttatggaatcctccaaaagaatacattatggagtgtagtgttttcttagttcttcaaagggaagcaacttggatgaacaggaacatgaaggac...'' <Preview truncated at 128 characters>'	4314	'tgagatgttgaacttaaactttatggaatcctccaaaagaatacattatggagtgtagtgttttcttagttcttca'	0.32	-13.5
'NM_145253'	'''gggaggcccctcccccctcccggaggccaggaccccgtggggcgggggagaggacgtctctgcgggcccccttcaccccttttctgtctgcaccccttgttccccggagccctggaggggagagcgcg...'' <Preview truncated at 128 characters>'	767	'cctcccggaggccaggaccccgtggggcgggggagaggacgtctctgcgggcccccttcaccccttttctgtctgc'	0.733333	-22.6
'NM_145246'	'''gacgagagagagaagcctccgctccttaatgtgaaacttcatgaagttttaaacttcatgcaatttgaaattccatataagtttttatctgcaagttacagcttgtgtggtttgtctttggaaataaa...'' <Preview truncated at 128 characters>'	1943	'cctccgctccttaatgtgaaacttcatgaagttttaaacttcatgcaatttgaaattccatataagtttttatctg'	0.32	-9.9
'NM_145238'	'''gggacagtttcctcaacaacaaaggaggactcaatgtatatatcttatatcataagatgtatgctagagataaactttccaatttttaagcttggtgtgtacccagggaagttatcttggtataaacc...'' <Preview truncated at 128 characters>'	944	'acaacaaaggaggactcaatgtatatatcttatatcataagatgtatgctagagataaactttccaatttttaagc'	0.293333	-14.7
'NM_145232'	'''cgacttcgggcctcccgccgggatctgatgccgcggggtgggggctgcctgtaaatgacactgtgaataaacccgttaccttacctggccttccatgtggggttgggaaggagacgggggcccattca...'' <Preview truncated at 128 characters>'	995	'cgccgggatctgatgccgcggggtgggggctgcctgtaaatgacactgtgaataaacccgttaccttacctggcct'	0.6	-15.5845
'NM_145231'	'''ctattgtgaactacttttggtaactctggggagatcaatagattgtaatgtcagcagactcgactctactaatgatgtcatgctacagacttgtgattaaacatttaaaaatttttaatttttgtggg...'' <Preview truncated at 128 characters>'	2259	'tttggtaactctggggagatcaatagattgtaatgtcagcagactcgactctactaatgatgtcatgctacagact'	0.413333	-12.3
'NM_145214'	'''ctcgggccctcctggaggagtcctgttgcctctcctgcccctccaggccactgagtgttttggccacttggaggacctgggaggagggagtgtgtcctttgagcaagaggaggaactcctggtgcctt...'' <Preview truncated at 128 characters>'	1053	'aggagtcctgttgcctctcctgcccctccaggccactgagtgttttggccacttggaggacctgggaggagggagt'	0.626667	-27.4
'NM_145212'	'''tgccccagcagcttccgattggaaaatgcaaattgtttttatttaaagatggtgagaaagtgttttcattaaaatatgttttcaaaaccattttcaggccgggcacggtggctcacctgtaatcccag...'' <Preview truncated at 128 characters>'	3870	'cgattggaaaatgcaaattgtttttatttaaagatggtgagaaagtgttttcattaaaatatgttttcaaaaccat'	0.253333	-10.6
'NM_145207'	'''gaaaatatatatattcaagatgctgaaaatcctttccagagaaaatttgtttctttttaaaattttttgagagtgttaaaaaaaattttactaggcaaaatgtttgaagtatgttcagtagaatttag...'' <Preview truncated at 128 characters>'	5397	'caagatgctgaaaatcctttccagagaaaatttgtttctttttaaaattttttgagagtgttaaaaaaaattttac'	0.24	-10.5
'NM_145206'	'''tgtatctgctctcccttgataaacagcaacaacagcttgttctgagtaattaagacaaaatggtcacatgaatcattctgttgcgctgacaggccccaggtgaccctctctctccctcaccgccgttg...'' <Preview truncated at 128 characters>'	3377	'ttgataaacagcaacaacagcttgttctgagtaattaagacaaaatggtcacatgaatcattctgttgcgctgaca'	0.373333	-12.3
'NM_145185'	'''ctgcttggcggcggccagccccacagggggccaggggcatggccacaggcccccctccccacttggccacccagctgcctgccaggggagacctgggacctggacggccacctaggactgaggacaga...'' <Preview truncated at 128 characters>'	2052	'cagccccacagggggccaggggcatggccacaggcccccctccccacttggccacccagctgcctgccaggggaga'	0.76	-32
'NM_145169'	'''aaatcagaaacttgtggaaaagagcacttgaatgttggtactctatgtttggtgaagtttgcttttccccataaaacactccaggaacaactgacgtgacagttgaagaccgttttgtactaagtctc...'' <Preview truncated at 128 characters>'	504	'ggaaaagagcacttgaatgttggtactctatgtttggtgaagtttgcttttccccataaaacactccaggaacaac'	0.413333	-10.2
'NM_145166'	'''ctgccgagctgcacccgtgcacccgctggggcctggagtcagggcccactccaggagggacccactgccttcccggggagcacagtagtgcgggcctgggccctgctccacctccagaagtggctgga...'' <Preview truncated at 128 characters>'	2999	'cgtgcacccgctggggcctggagtcagggcccactccaggagggacccactgccttcccggggagcacagtagtgc'	0.72	-26
'NM_145115'	'''gcatagcaggtggcaggcagcaccatcattcatctttctcactgcagggccttgcggggtgcaaggtgatggctgcaggaaagcactggtcccatcgccttcccacccattcgccaacgcgggaaagg...'' <Preview truncated at 128 characters>'	2397	'ggcagcaccatcattcatctttctcactgcagggccttgcggggtgcaaggtgatggctgcaggaaagcactggtc'	0.586667	-19.6
'NM_145063'	'''accagtgaacattttggatgtttccgtgttctcctgtgtcatctctactgggccataggaccgggcaaacctaccttaaaataggcagaggaaagtttcatgagaagtagtgtgtttaacaagacaga...'' <Preview truncated at 128 characters>'	566	'ggatgtttccgtgttctcctgtgtcatctctactgggccataggaccgggcaaacctaccttaaaataggcagagg'	0.52	-11.922
'NM_145059'	'''agctggcttctctctgcaacaggagaaaacctggagctacagtgtcccccaccttccttgccccatgggaacctccacctcctactccccacccacctctgcgaatctgctcccaaaggaagctgacc...'' <Preview truncated at 128 characters>'	610	'gcaacaggagaaaacctggagctacagtgtcccccaccttccttgccccatgggaacctccacctcctactcccca'	0.6	-11
'NM_145058'	'''atccaaggccacaagtaaggctatggctctgattctagaagacaaccttccaagatgcctggcaaaaccacctccctgtgccacacagacacactaggcctgtgtatttatttccccttcaaagcaga...'' <Preview truncated at 128 characters>'	872	'taaggctatggctctgattctagaagacaaccttccaagatgcctggcaaaaccacctccctgtgccacacagaca'	0.506667	-13.5
'NM_145052'	'''gttatttaagtaaaataattatcttatgtaatattacaatcatgttttgattttctatttgttttactgattcacttgagggtggcagagaaaaatgtgttaaaatgctttttagttttggaagtggg...'' <Preview truncated at 128 characters>'	1386	'taattatcttatgtaatattacaatcatgttttgattttctatttgttttactgattcacttgagggtggcagaga'	0.28	-7.12617
'NM_145049'	'''ttacaagttatactggcagttattgaagatacttaagatccaagaacttcttgcttttatgctagaaatcattatgatagtgctggacactgaagcaaataccatactgcttatacttggtcttccag...'' <Preview truncated at 128 characters>'	1127	'gcagttattgaagatacttaagatccaagaacttcttgcttttatgctagaaatcattatgatagtgctggacact'	0.346667	-8.1
'NM_145039'	'''atgagacgagacttgattggaagagaatgcccaaaggaacgtttatttccgaggaagagaatgctgagccagggtttaagtcatccaaagatcgcttgatgctgctgcttggtggcagtgcagctggg...'' <Preview truncated at 128 characters>'	1587	'attggaagagaatgcccaaaggaacgtttatttccgaggaagagaatgctgagccagggtttaagtcatccaaaga'	0.44	-15.1
'NM_145012'	'''ctacggaggcccgccggaggccacaccatcccttagtttctcctttagtttgagaaaagacagacttggggtgggtttgtttttgttttttctttccttttctttttttacgcatagctccgtcaagc...'' <Preview truncated at 128 characters>'	3505	'ggaggccacaccatcccttagtttctcctttagtttgagaaaagacagacttggggtgggtttgtttttgtttttt'	0.426667	-19.3
'NM_144993'	'''gtgccagggagccagcgtacctcagcgtcgggcctggcccgagctgtctctgtggtgcttttgccctcatacctgggggcgggttgggggtgcagaagtctttttatctctatatacatatatagatg...'' <Preview truncated at 128 characters>'	6000	'cgtacctcagcgtcgggcctggcccgagctgtctctgtggtgcttttgccctcatacctgggggcgggttgggggt'	0.68	-31.7
'NM_144982'	'''acactgggtgcagtcagttctaagtccttataataattgccaaaattatttgaatgattcttcaagattaggctgatccctggctaaggtctgtgtaaggcagacaagcgttattgatcatatcaagt...'' <Preview truncated at 128 characters>'	829	'agttctaagtccttataataattgccaaaattatttgaatgattcttcaagattaggctgatccctggctaaggtc'	0.346667	-10.2
'NM_144970'	'''ggttgcccgtcaacaaaaatcaggcatgttctgtgaaagtcagcatggcttccatctcagacatccttttctgtgcaaaaggaaaaagttaccagagtattgtacccaaacaaaaaggaatttttgtt...'' <Preview truncated at 128 characters>'	3253	'aaaatcaggcatgttctgtgaaagtcagcatggcttccatctcagacatccttttctgtgcaaaaggaaaaagtta'	0.4	-15
'NM_144964'	'''tgggcctaagattgcagctgcgtggccaggtgctcacgccgtaatgccaacactttggtagaccgaagtgggcagatcacctgaggtcaggagttcacgaccagcctggccaacatggtgaaaccctt...'' <Preview truncated at 128 characters>'	1280	'agctgcgtggccaggtgctcacgccgtaatgccaacactttggtagaccgaagtgggcagatcacctgaggtcagg'	0.6	-22.722
'NM_144963'	'''tttggttacaccatttgttgctcacactttctgccttttttctttcttaacgttagctttatagtgtcagccactaaaaagcatcctgctgctgcagtgcaattcttgcttaactaatattaaaagtt...'' <Preview truncated at 128 characters>'	2769	'tgttgctcacactttctgccttttttctttcttaacgttagctttatagtgtcagccactaaaaagcatcctgctg'	0.4	-12.5
'NM_144778'	'''tcagcagaaacggaatggaatgccaagaatctgcattgagaataactaaacattgttactgtacatactatcctgtttcctcctcaatagaattgccacaaactgcatgctaaataaagatgtagttc...'' <Preview truncated at 128 characters>'	2811	'tggaatgccaagaatctgcattgagaataactaaacattgttactgtacatactatcctgtttcctcctcaataga'	0.36	-5.6
'NM_144775'	'''ggtcggtcccagacactgtgaccaagacctgtgactcagggtatggggaggggaggggttggcatgaccaaacagttgcctgagctggactgtttaagtttctggtgtctggcagcatggttcccacg...'' <Preview truncated at 128 characters>'	5003	'ctgtgaccaagacctgtgactcagggtatggggaggggaggggttggcatgaccaaacagttgcctgagctggact'	0.586667	-14.5
'NM_144723'	'''ggctttctgtgcttggcctgactttggcctatgctggacctaactttgcgtgtgtgtgtgtgtagtagggggtcatttctttttgggtaatgggaaagttcttaagagtgtcaatggggagggataga...'' <Preview truncated at 128 characters>'	943	'gcctgactttggcctatgctggacctaactttgcgtgtgtgtgtgtgtagtagggggtcatttctttttgggtaat'	0.48	-16.5
'NM_144710'	'''aacagaagttccagagcacagaaggtcatcatcacaagcaaactttattaaaaaaaaactagaagtgtgctttgattttgctgttatttgttttatcacttctatatttggtgaacagccacagttac...'' <Preview truncated at 128 characters>'	1512	'gcacagaaggtcatcatcacaagcaaactttattaaaaaaaaactagaagtgtgctttgattttgctgttatttgt'	0.32	-13.9703
'NM_144703'	'''gggtgcagccaaaggctcctactgaagtggcgcataactgacgctgtgtgtgtcaggacgcgaggaaaacgctgcacttacagggagaggtggtcactttgtttacggagtttggaagagacccatac...'' <Preview truncated at 128 characters>'	1254	'ctcctactgaagtggcgcataactgacgctgtgtgtgtcaggacgcgaggaaaacgctgcacttacagggagaggt'	0.56	-19.3
'NM_144695'	'''aatacaacttgcacttagaatttctctagcagtaaataagataaaccacagaatttcagttcttatttctcaaaatgatttctctgaagcttgtagaataactattatattcagagggttatctgcct...'' <Preview truncated at 128 characters>'	2482	'tagaatttctctagcagtaaataagataaaccacagaatttcagttcttatttctcaaaatgatttctctgaagct'	0.293333	-6.5
'NM_144691'	'''gatctccggatgggcgcacctgctgctcagggcagggttgctgagcaagaccacctccctaggccttgcctggcatgggtgccactctctctggcatccacctgtctggggctagtctctggccctca...'' <Preview truncated at 128 characters>'	660	'gcacctgctgctcagggcagggttgctgagcaagaccacctccctaggccttgcctggcatgggtgccactctctc'	0.653333	-27.422
'NM_144683'	'''ccctcaggccaggatgcttgccatggcacttcatggtccttgaaaacctcggatgtgtgcgaggccatgccctggacactgacgggtttgtgatcttgacctccgtggttactttctggggccccaag...'' <Preview truncated at 128 characters>'	678	'gcttgccatggcacttcatggtccttgaaaacctcggatgtgtgcgaggccatgccctggacactgacgggtttgt'	0.573333	-21.8
'NM_144679'	'''cccgatggcctggccctggagtcttcagcttcagctgctgtctggggcggtctgtgcttcctgagcagcctcaaccgtagctgctacagtctccaggcagcttgacttgagaggacgaccctagggct...'' <Preview truncated at 128 characters>'	672	'ctggagtcttcagcttcagctgctgtctggggcggtctgtgcttcctgagcagcctcaaccgtagctgctacagtc'	0.6	-22.8
'NM_144653'	'''gcggagctgggtggctgcgcgagggaccgagtactagagctgcttgcatgcgttactaatacaaacaaatgtgatcaagccacttacctactgaactgctactgttgcctgagaaaaatgtgattttt...'' <Preview truncated at 128 characters>'	4979	'tgcgcgagggaccgagtactagagctgcttgcatgcgttactaatacaaacaaatgtgatcaagccacttacctac'	0.48	-8.7
'NM_144638'	'''caccacttggctagacggaccagctggaaagatcatgatggtggcccagccttgggatgtcatgtgggactgtatcctagggcgatccagttgtgcagccttctgaccatcagccaagggaagcaggc...'' <Preview truncated at 128 characters>'	501	'cggaccagctggaaagatcatgatggtggcccagccttgggatgtcatgtgggactgtatcctagggcgatccagt'	0.573333	-20.4845
'NM_144628'	'''aagccagagaagaccttcctcttacatcacattaaggtctcacccttccatggaaggattgggaggggtggaatttcctttattaaaagggtttctgtccagagttttttattcctgccaccctgccc...'' <Preview truncated at 128 characters>'	3127	'ttcctcttacatcacattaaggtctcacccttccatggaaggattgggaggggtggaatttcctttattaaaaggg'	0.44	-19.9366
'NM_144613'	'''ctgccccagcgcggcttcctctgaagatgcagtgatcctgcatctttttgtctcgcggagccccgggtctcggttatccacccctacctcccagtgtctaagccacgaataatgccaccagccttcga...'' <Preview truncated at 128 characters>'	1229	'ttcctctgaagatgcagtgatcctgcatctttttgtctcgcggagccccgggtctcggttatccacccctacctcc'	0.573333	-18.3
'NM_144607'	'''gcaaggagatgtacactcgtgtagactcaagacgtatttcgagtttggctttttctgtgccttgaggaaaagtggtggggccgaggggtgcctggacccagatctccactcctctccaggagctagcc...'' <Preview truncated at 128 characters>'	2684	'ctcgtgtagactcaagacgtatttcgagtttggctttttctgtgccttgaggaaaagtggtggggccgaggggtgc'	0.533333	-13.6
'NM_144604'	'''gccgtgccccgaccggactggacgcatttttatacatagggtaagcgcagccattttggattttgcagttaatgtcttattttggctgtgattctttttaaaaagtaaaaaagaaaaaaaagtttctc...'' <Preview truncated at 128 characters>'	682	'gactggacgcatttttatacatagggtaagcgcagccattttggattttgcagttaatgtcttattttggctgtga'	0.4	-15.3
'NM_144601'	'''aggcctggcgggtgccttggcaacctgagccacacaggcctccacccctgcgcctcacaggggtcgctggcgttggagcggaggcctggacttctgagttgcagagggggctgcggacacagcaggcc...'' <Preview truncated at 128 characters>'	1255	'cttggcaacctgagccacacaggcctccacccctgcgcctcacaggggtcgctggcgttggagcggaggcctggac'	0.706667	-31.5
'NM_144600'	'''tgctttgtttggggtatcttttgtcttaaaattgtattattaattaaataacttatttattgtcccaatgttaccaaaatgcaccactaatgtttgtagaaattggagtttctacaaaacacccctca...'' <Preview truncated at 128 characters>'	1753	'atcttttgtcttaaaattgtattattaattaaataacttatttattgtcccaatgttaccaaaatgcaccactaat'	0.226667	-4.4
'NM_144598'	'''taaacactcaagaacctcaggagcgctgccagcttgacactggggaatccagccagtccagcacactcttccatcctgtcctgtccaatgcgggggcactgcagaactctctagaaatgtcatgattg...'' <Preview truncated at 128 characters>'	4630	'ctcaggagcgctgccagcttgacactggggaatccagccagtccagcacactcttccatcctgtcctgtccaatgc'	0.6	-13.6
'NM_144596'	'''ttgttccttagaccacatatgttcttatgaagcagcattatgcaaggggaaaaaagcactatgtctgtgtatgtatgtatatagtgtaatacgtatattttaacaaacctgtccttgatattagttaa...'' <Preview truncated at 128 characters>'	603	'catatgttcttatgaagcagcattatgcaaggggaaaaaagcactatgtctgtgtatgtatgtatatagtgtaata'	0.333333	-13.5
'NM_144582'	'''cccccatgcaggcaggatgtggggggcaagatcaggagagtcaggcccctgggcctctatgccaggtggggaccagaagtcgggaaggcacctaccacctgccctggctttcttcccctcaactctgg...'' <Preview truncated at 128 characters>'	2676	'gatgtggggggcaagatcaggagagtcaggcccctgggcctctatgccaggtggggaccagaagtcgggaaggcac'	0.653333	-19.7
'NM_144579'	'''gtgtggtcagcggcctggggacggagcactgtgcagccggggagctgaggggcagggccgtagactcacggctgcacctgcagggagcagcacgccaaccccagcagtcctgggccccctgggagagt...'' <Preview truncated at 128 characters>'	2986	'tggggacggagcactgtgcagccggggagctgaggggcagggccgtagactcacggctgcacctgcagggagcagc'	0.72	-29.9
'NM_144578'	'''gttaacaatggacgaagagatgacgctttgctttttgaagtacatgtatatgcacatgaatgcatatataaaaattgctggtttcactattagagggcattcatgaaagaacaactcttgcacctctc...'' <Preview truncated at 128 characters>'	5567	'agagatgacgctttgctttttgaagtacatgtatatgcacatgaatgcatatataaaaattgctggtttcactatt'	0.32	-15.1262
'NM_144570'	'''gagaagccactgctccacccggagccagaccagaaactcaagagatagggtagccatgttttcatttccttttgcccaaatgagcggggtgggaagagggttagtcttatgtgagcctggctgctcag...'' <Preview truncated at 128 characters>'	3096	'cacccggagccagaccagaaactcaagagatagggtagccatgttttcatttccttttgcccaaatgagcggggtg'	0.52	-10.522
'NM_144567'	'''ctctctttgatcacatactaattttctttccaatttgtattgtttttcaaagaatgtaaagttcttaagtgtatgcatgttgtttatttttgcactgtggagattctgaagcggttatgttagatgct...'' <Preview truncated at 128 characters>'	2878	'tactaattttctttccaatttgtattgtttttcaaagaatgtaaagttcttaagtgtatgcatgttgtttattttt'	0.226667	-8.88449
'NM_144563'	'''ccctgcaaggagcagagtgtgttcaccttgagtctccagcccacagccaaggtggacgtacctctccaggagcctttgccttaatgtatctctgcctggacaacttgtggtggggggtggggggaaga...'' <Preview truncated at 128 characters>'	857	'agtgtgttcaccttgagtctccagcccacagccaaggtggacgtacctctccaggagcctttgccttaatgtatct'	0.533333	-16.7
'NM_139283'	'''ctgaggtgtcaagtcctgcctttcctttcatcatcccaaatttcccctgccatgtgtgctgatcctgctggcaggaccacatttctttgccactgatctcaatggccagtgatgtaagtcttttgcct...'' <Preview truncated at 128 characters>'	2605	'ctgcctttcctttcatcatcccaaatttcccctgccatgtgtgctgatcctgctggcaggaccacatttctttgcc'	0.52	-10.4
'NM_139281'	'''aaataaatttgtgactaaacaaagactttcatattaaatgggttcaattgaactcatttcttattttccaagtgtcaatgtgaaaagaaaataaatgctagcactactgactagtcagtatatctcca...'' <Preview truncated at 128 characters>'	3638	'taaacaaagactttcatattaaatgggttcaattgaactcatttcttattttccaagtgtcaatgtgaaaagaaaa'	0.266667	-14.1
'NM_139280'	'''gagtgcagccccttcccctgcccagggtggcaggggaggggtagggtaaaaggcatgtgctgcaacactgaagacagaaagaagaagcctctggacactgccagagatgggggttgagcctctggcct...'' <Preview truncated at 128 characters>'	1527	'ccctgcccagggtggcaggggaggggtagggtaaaaggcatgtgctgcaacactgaagacagaaagaagaagcctc'	0.586667	-16.7
'NM_139265'	'''ggggtgggctgcagaacggggtgggaactgggggacctgggcctcaggcctgctccaccactgactcaccgaatgaccttgggcaaggcactgccctctctgtgccttggtttccccatctgtagaat...'' <Preview truncated at 128 characters>'	1215	'acggggtgggaactgggggacctgggcctcaggcctgctccaccactgactcaccgaatgaccttgggcaaggcac'	0.666667	-23.8
'NM_139246'	'''gcagcacctttggcattttcccaggccctcggtaaaagtaggtttggggtgactatacagagaaagcatggcaagactgcagaaacagagaaatcgggaacttcagttctggccgctgccaccgtggc...'' <Preview truncated at 128 characters>'	2406	'ttttcccaggccctcggtaaaagtaggtttggggtgactatacagagaaagcatggcaagactgcagaaacagaga'	0.48	-12.7
'NM_139242'	'''ttaggaagaagatggataaaaacctattacatatttgtaatttattaaaaaccttatttacaaggaattatctggacttttttttttttttttttttttgagacagagtctcactctgtcacccaggc...'' <Preview truncated at 128 characters>'	1567	'ataaaaacctattacatatttgtaatttattaaaaaccttatttacaaggaattatctggactttttttttttttt'	0.173333	-4.3
'NM_139164'	'''gaggcaaaatacattcaaacttgtagtactacagatcaactctctcagctacatggcctgtaaaaatcattgattccacttttctgcatagccggtagaaaaatttgaaatgtttttggttcactagt...'' <Preview truncated at 128 characters>'	3867	'caaacttgtagtactacagatcaactctctcagctacatggcctgtaaaaatcattgattccacttttctgcatag'	0.386667	-5.6
'NM_139159'	'''gcctgcccaccgggagccgccacatcacagcacaagtggctgcagcctccgcggggaaccaggcgggagggactgagtggcccgcgggccccagtgaggcactttgtcccgcccagcgctggccagcc...'' <Preview truncated at 128 characters>'	1349	'gccgccacatcacagcacaagtggctgcagcctccgcggggaaccaggcgggagggactgagtggcccgcgggccc'	0.746667	-26.6
'NM_139126'	'''aagatgaagaggcagaattgagaggctaacatatttactcttgtctaacttaagagtgccaggaaagcagatgcttagattttgtgtcaaagcttgttatttttttcatactaggattatggtcttta...'' <Preview truncated at 128 characters>'	972	'aattgagaggctaacatatttactcttgtctaacttaagagtgccaggaaagcagatgcttagattttgtgtcaaa'	0.36	-9.4
'NM_139075'	'''cgtccgggctgccgtcccagcaggggcggcaggagagagaggctggcctacacaggtgcccgtcatggaagaggcggccatgctgtggccagccaggcaggaagagacctttcctctgacggaccact...'' <Preview truncated at 128 characters>'	2651	'cccagcaggggcggcaggagagagaggctggcctacacaggtgcccgtcatggaagaggcggccatgctgtggcca'	0.693333	-22.2845
'NM_139072'	'''tctttttttggattatttttcaaaaagatgagatactacactcatttaaatatttttaagaaaataaaaagcttaagaaatttaaaatgctagctgctcaagagttttcagtagaatatttaagaact...'' <Preview truncated at 128 characters>'	911	'tttttcaaaaagatgagatactacactcatttaaatatttttaagaaaataaaaagcttaagaaatttaaaatgct'	0.186667	-8.3
'NM_139015'	'''tggatcacgtggaaagtgaccagatggccgtcatagtccttttctctcaactcatggtttgtttcctcttagagctggcctggtactcagaaatgtacctgtgtttaaggaactgccgtgtgactgga...'' <Preview truncated at 128 characters>'	2499	'gtgaccagatggccgtcatagtccttttctctcaactcatggtttgtttcctcttagagctggcctggtactcaga'	0.493333	-9.4
'NM_138962'	'''gcaggtgctttcgttgccatctcactctgagagcatacctggatgtccaggcaagactgggcgaagtttctgagtggccctttgtttaggtgatgtcctcagacctggacccccaccagcctcactcc...'' <Preview truncated at 128 characters>'	5192	'gccatctcactctgagagcatacctggatgtccaggcaagactgggcgaagtttctgagtggccctttgtttaggt'	0.533333	-18.1
'NM_138809'	'''caagaatcaagggcaagccttcctagaatagctttcatcccaaaatttgcttggaaatagttagatcatttgatttaattttcacttttataaaataagtgtaggaatcctaaaattgattatttcat...'' <Preview truncated at 128 characters>'	2858	'agccttcctagaatagctttcatcccaaaatttgcttggaaatagttagatcatttgatttaattttcacttttat'	0.293333	-11.1
'NM_138801'	'''ggaagtgtgaagatatgatccagtccagggctaggctcagccacctgtctcctgtccagaaaaaaggtgaagattaagaagctttcagaatgattctatggattaaaatcatacaaatggtggctgtt...'' <Preview truncated at 128 characters>'	1202	'tgatccagtccagggctaggctcagccacctgtctcctgtccagaaaaaaggtgaagattaagaagctttcagaat'	0.48	-11.5
'NM_138797'	'''caagagaggctccctgccttcctgccactgccccaccctgccccactgctgtctcagtaccaagaaaaagcccaacatctgggacttggagctgcacttgtctggtgaggaccttgccctcacccgca...'' <Preview truncated at 128 characters>'	1105	'gccttcctgccactgccccaccctgccccactgctgtctcagtaccaagaaaaagcccaacatctgggacttggag'	0.6	-10.6
'NM_138785'	'''aacgccatctcatatcatggactccgaagtagcctgttgcctccaaatttgccacttgaatataattttctttaaatcgttaagaatcagtttatacactagagaaattgctaaactctaagactgcc...'' <Preview truncated at 128 characters>'	943	'catggactccgaagtagcctgttgcctccaaatttgccacttgaatataattttctttaaatcgttaagaatcagt'	0.373333	-6.9
'NM_138779'	'''ttaaaagccatgttatcttgagtacacatacagttaatttgataaagaagagtatgcctctcagcattgtgagatatatttcagactaatttgatgttctttaatgttcccttatttttgaaacacgt...'' <Preview truncated at 128 characters>'	513	'tcttgagtacacatacagttaatttgataaagaagagtatgcctctcagcattgtgagatatatttcagactaatt'	0.32	-7.6
'NM_138778'	'''gcttgaaatcatgaagccccttcccacaaggaaaccaggagggagactgcgagtgagtgcccgggaccacctcatcagagatgcttactgcagccctgcaggtgcctgtgcactgatggaatccacag...'' <Preview truncated at 128 characters>'	814	'gccccttcccacaaggaaaccaggagggagactgcgagtgagtgcccgggaccacctcatcagagatgcttactgc'	0.613333	-12.4
'NM_138775'	'''ttatttacctgaacacatcatatataaagaagaaatgctcacttaaaaaaaaagagagaataaattaattacccttttaattaaagagaaaacttgtgggaaagtaccaaaggaaagctgagaaaaat...'' <Preview truncated at 128 characters>'	1949	'catcatatataaagaagaaatgctcacttaaaaaaaaagagagaataaattaattacccttttaattaaagagaaa'	0.213333	-3.7
'NM_138774'	'''tggcggccccgcggagaccccgctgccacctcgcccagccatcaagccctccgataccttcggctaaaatatctttcatatttttagaatttgtcctcggaaacctttttcgcttggggtggtctctc...'' <Preview truncated at 128 characters>'	960	'gaccccgctgccacctcgcccagccatcaagccctccgataccttcggctaaaatatctttcatatttttagaatt'	0.493333	-7.6
'NM_138773'	'''gatttaggttccttcactgagtagtctggaagatataatctggataatttgctatgaagttatgagggatacaagtgaaatactggggaagaaaatggattggaaagtaaaattggtactaaagccca...'' <Preview truncated at 128 characters>'	3392	'actgagtagtctggaagatataatctggataatttgctatgaagttatgagggatacaagtgaaatactggggaag'	0.373333	-8.2
'NM_138769'	'''ggcccctggtacccaagccccctcccctgacctgggtgtgcctcgctgctggggctctgcaggggcagcacagctggggtgcaggccaggctgccactccgggaacgcctttgcgccgggactttttg...'' <Preview truncated at 128 characters>'	582	'agccccctcccctgacctgggtgtgcctcgctgctggggctctgcaggggcagcacagctggggtgcaggccaggc'	0.746667	-28.2
'NM_138573'	'''agaaacgtcaaagtgaaccaaatcattgtttttattttacaaaggcagaaaatgaaacaccactaggtaaaagaattaaaaatctaatcctttatttcttaaataaaacgcttgtgtaactcgtatca...'' <Preview truncated at 128 characters>'	1665	'aaccaaatcattgtttttattttacaaaggcagaaaatgaaacaccactaggtaaaagaattaaaaatctaatcct'	0.266667	-5.3
'NM_138572'	'''gctgagaaggaaacctggcttgtacaggggcgcagattccaccctcccggggagttaaagccactcaagggaagaagagggtgacctcctcatggccaagccgaggctgcagggtgtgatcggacatg...'' <Preview truncated at 128 characters>'	3361	'tggcttgtacaggggcgcagattccaccctcccggggagttaaagccactcaagggaagaagagggtgacctcctc'	0.6	-19.6
'NM_138571'	'''aaatgtcaagagtggaagatttttctaatcttggttcagcatgaagtggtatttaggtcccttttaagtctaattgcaattttaagatttgttgggttttatgagaggctgttacttagtggccttaa...'' <Preview truncated at 128 characters>'	2584	'aagatttttctaatcttggttcagcatgaagtggtatttaggtcccttttaagtctaattgcaattttaagatttg'	0.306667	-10.4
'NM_138492'	'''agaatcatcagagagctgtatccatgtctacttatttatttatttattttttttttgagaatcacttcttggccacagcacatcacagacacagtttctggaatacaggtttgaggatacagtgttgg...'' <Preview truncated at 128 characters>'	4192	'ctgtatccatgtctacttatttatttatttattttttttttgagaatcacttcttggccacagcacatcacagaca'	0.32	-3
'NM_138477'	'''ggctgagaagtggccctgccttgggcattgcaccagaaccctggacccccgcctcacgaggaggcccaagtgcccaatgcagaccctcactggttggggtgtagctgggtctacagtcagacttcctg...'' <Preview truncated at 128 characters>'	947	'ctgccttgggcattgcaccagaaccctggacccccgcctcacgaggaggcccaagtgcccaatgcagaccctcact'	0.653333	-23.3253
'NM_138471'	'''attcttgctttcctggggagggagggagggatgaggcagcgtcccccagtggcttataactcagagctgcctggctcacccacctggtggagagagtagaaacaggtgccagggcaggagggggctgg...'' <Preview truncated at 128 characters>'	596	'gggagggagggagggatgaggcagcgtcccccagtggcttataactcagagctgcctggctcacccacctggtgga'	0.653333	-22.8
'NM_138464'	'''gtcgcttcctggaggagaggcccatggccagcacttggcttcgcctggaggaagaagcacgtgctaaaccacgagcgttcagggtttgtctgtttgataaaagatgctggctttgacacaccaactga...'' <Preview truncated at 128 characters>'	965	'agaggcccatggccagcacttggcttcgcctggaggaagaagcacgtgctaaaccacgagcgttcagggtttgtct'	0.586667	-24.9
'NM_138459'	'''tggtcattggttgcataatttgatttgaggcttgtggaggaaaggaaccaagtgactctgatgtttacaaagcacctatgaaaccctgtacacacctagttcataatcctcataatttatcaacaaac...'' <Preview truncated at 128 characters>'	3722	'taatttgatttgaggcttgtggaggaaaggaaccaagtgactctgatgtttacaaagcacctatgaaaccctgtac'	0.413333	-8.2
'NM_138447'	'''aaggggaaggactgcctacgttcatttcattttatggagggtcccagaaaagggaaggaggagccccaggtcatacagggcagagtcagaactaaacccgggtctcctgctgcacagagctgaacttt...'' <Preview truncated at 128 characters>'	1717	'ctacgttcatttcattttatggagggtcccagaaaagggaaggaggagccccaggtcatacagggcagagtcagaa'	0.506667	-14.5
'NM_138440'	'''gccagagagagacagggcagctggggccgggctctcagccagtgagatggccagccccctcctgctgccacaccacgtaagttctcagtcccaacctcggggatgtgtgcagacagggctgtgtgacc...'' <Preview truncated at 128 characters>'	687	'ggcagctggggccgggctctcagccagtgagatggccagccccctcctgctgccacaccacgtaagttctcagtcc'	0.68	-30.4
'NM_138434'	'''aagcatctttgcctccctgaacagccccacccttgtagagcaaaactcttctctcaaggtggaagccattgagcatctcctcttcttgaaggccaacctggagcagttccccaactacaccccgcctc...'' <Preview truncated at 128 characters>'	1629	'cctgaacagccccacccttgtagagcaaaactcttctctcaaggtggaagccattgagcatctcctcttcttgaag'	0.506667	-11.9
'NM_138423'	'''gtcctaaaggaatgcttcagaaaacctaaagtgctgtaaaatgaaatcattctactttgtcctttctgacttttgttgtaaagacgaattgtatcagttgtaaagatacattgagatagaattaagga...'' <Preview truncated at 128 characters>'	2355	'ttcagaaaacctaaagtgctgtaaaatgaaatcattctactttgtcctttctgacttttgttgtaaagacgaattg'	0.32	-13
'NM_138417'	'''ccagaggaggtaggggggaagccatggcttctgatctccactccactttatttctctgggaaaaataggctgcaggtctccagagcatatcgatgcagtactgtactagagctgttgtgactgattca...'' <Preview truncated at 128 characters>'	608	'gggaagccatggcttctgatctccactccactttatttctctgggaaaaataggctgcaggtctccagagcatatc'	0.493333	-14.5703
'NM_138410'	'''tgaggccacaacccctaggcccctcaggagctttgcagagaggaggacgtgtactccaggcgaggcctctggacctgtgttcctgtgccaaagtcctgtcaggctggtgggcaccaggaaaggcctgc...'' <Preview truncated at 128 characters>'	607	'taggcccctcaggagctttgcagagaggaggacgtgtactccaggcgaggcctctggacctgtgttcctgtgccaa'	0.613333	-23.0845
'NM_138400'	'''tcagggaaggaaggagggcaggtggccctttgactgtaaaatgtccttggtaaacccaaaggcttattctgttgcctgcgtgtgaatgtttggtagagctatatcattgtctgttaatgtattatatt...'' <Preview truncated at 128 characters>'	3484	'gggcaggtggccctttgactgtaaaatgtccttggtaaacccaaaggcttattctgttgcctgcgtgtgaatgttt'	0.48	-17.2
'NM_138395'	'''aaactcagttcttaccggcttgtggtaaaaaagcaaatgtgttatctttttattttttattttcaggaaagttatactagtattttcttaagtgtggaatcaaatgagcacataagctgtgtccctgt...'' <Preview truncated at 128 characters>'	1218	'cggcttgtggtaaaaaagcaaatgtgttatctttttattttttattttcaggaaagttatactagtattttcttaa'	0.253333	-7.1
'NM_138389'	'''cctggccagactccatctagttaaaggagacagctggccgccttgcctcaatatgtaccatttaaggggatgttctctgtgcgcctggccacagacatccatttgaggacactacaagcaattttgca...'' <Preview truncated at 128 characters>'	2201	'tctagttaaaggagacagctggccgccttgcctcaatatgtaccatttaaggggatgttctctgtgcgcctggcca'	0.52	-11.6
'NM_138384'	'''acttgtccgggtagggagggccggaggcatgtggcctcccagacctcctgacctgggtggttgaggctcaagacagctcacccggtccagaagctccatgctggtcactagggtgctgtgctctctgg...'' <Preview truncated at 128 characters>'	2379	'gagggccggaggcatgtggcctcccagacctcctgacctgggtggttgaggctcaagacagctcacccggtccaga'	0.666667	-30.1
'NM_138383'	'''tggcgccaccctccccatcctctcaggccccagtgcgagcaggtggcctggtctgtgagccgcaggcactcagagcaaaggcccagccaggagagaggacagagccagggcagaggccatgccacttt...'' <Preview truncated at 128 characters>'	2473	'catcctctcaggccccagtgcgagcaggtggcctggtctgtgagccgcaggcactcagagcaaaggcccagccagg'	0.68	-25
'NM_138381'	'''gaggcagacaaaggcagaaaaaataaagaggtgagatctactcaggagagctcctgtcctttgtggcatgattaattttttttatctctacttgagttgtcttattttttaaggctataaacttagtg...'' <Preview truncated at 128 characters>'	2549	'agaaaaaataaagaggtgagatctactcaggagagctcctgtcctttgtggcatgattaattttttttatctctac'	0.36	-11.5826
'NM_138376'	'''cctttgacttgcatgctcaacagggagtggaggagaggagacaaggctctggacagccggtccagccacatccagtgattcagcagggatgggaggaatgttttaaatgaagactttctctttccctg...'' <Preview truncated at 128 characters>'	501	'ctcaacagggagtggaggagaggagacaaggctctggacagccggtccagccacatccagtgattcagcagggatg'	0.6	-17.8
'NM_138368'	'''gccccgggagaccaggtgggggcaggactgtggcccttgtgggggccaaggcacactcctgtagctctgtcgccaaaaccctgcattccgcagtgccctcgctggcttgttttcttttgggccccggt...'' <Preview truncated at 128 characters>'	3958	'gtgggggcaggactgtggcccttgtgggggccaaggcacactcctgtagctctgtcgccaaaaccctgcattccgc'	0.653333	-24.7
'NM_138364'	'''agagcagttttccaatgaaaactgtgtaaatagagcatcaacaagtacaaaattcttgtcttaattagtgggggtatataaaaattccttgtaatggtcaaatattttttaaaattgacattaataaa...'' <Preview truncated at 128 characters>'	776	'tgaaaactgtgtaaatagagcatcaacaagtacaaaattcttgtcttaattagtgggggtatataaaaattccttg'	0.306667	-8.7
'NM_138358'	'''aaccctgaggcccccgagtcctggcaaactgcttgcctggggtggtgcagttctgagtgtgcctcacctgcagaacagctgagacagatgatgtgcaaagtgttttctcactggatttgcacaagttt...'' <Preview truncated at 128 characters>'	552	'gagtcctggcaaactgcttgcctggggtggtgcagttctgagtgtgcctcacctgcagaacagctgagacagatga'	0.573333	-19.6
'NM_138352'	'''gcgcccagcctcacccctgccccagcccattccggcccccatctcacccaagatcccccagagtccaggagctggacggggacaccctcagccctcataacagattccaaggagagggcaccctcttg...'' <Preview truncated at 128 characters>'	624	'cctgccccagcccattccggcccccatctcacccaagatcccccagagtccaggagctggacggggacaccctcag'	0.693333	-16
'NM_138348'	'''gagacgcatgctcctgacagcctggcgacgtggcgaagatgcacaggtggctcctgggcttgggctgcaggtttgggggtctctaagaacaatctctgagaagaacccttgggcccctgggagccaag...'' <Preview truncated at 128 characters>'	6802	'gacagcctggcgacgtggcgaagatgcacaggtggctcctgggcttgggctgcaggtttgggggtctctaagaaca'	0.626667	-24.2
'NM_138346'	'''gtgaactaacagtcctgctttcagccaccatttgcacaagacacccagcactgaaagtcccgctgccaggagcaagggatcctttggaagcacccgccctttgtgccttgttgggggaaaccggtgac...'' <Preview truncated at 128 characters>'	736	'tgctttcagccaccatttgcacaagacacccagcactgaaagtcccgctgccaggagcaagggatcctttggaagc'	0.56	-14.4262
'NM_138342'	'''gcggtggcaccccctcctgctggtgccagtgggagactgccgcctcctcttgacctgaagcctggtggctgctgccccacccctcactgcaaaagcatctccttaagtagcaacctcagggactgggg...'' <Preview truncated at 128 characters>'	1079	'cctgctggtgccagtgggagactgccgcctcctcttgacctgaagcctggtggctgctgccccacccctcactgca'	0.68	-20.2
'NM_138340'	'''catgtagttctttgggtgcattttgtctgaaccacaattgtgaaggcagctcagcttagtgcacaaattttaactgttgtatataaagcaaataagccagcagatgggtgaagaggtccagaatgata...'' <Preview truncated at 128 characters>'	715	'gtgcattttgtctgaaccacaattgtgaaggcagctcagcttagtgcacaaattttaactgttgtatataaagcaa'	0.373333	-13.3
'NM_138300'	'''cgctggtgaagtggcccagggaagtgcacatgtctctccctgctcttccagggtgatttttttgatgtttggctcttggtccttgtttccactggctttccatccccatggggcagaaacagtggctc...'' <Preview truncated at 128 characters>'	1800	'ccagggaagtgcacatgtctctccctgctcttccagggtgatttttttgatgtttggctcttggtccttgtttcca'	0.493333	-15.5
'NM_138288'	'''ccaagatgcgaccaggatcagaggttccttggggaagacccaccctacgaagttggaatgagaccatcagatgtgataagaaactcttctagatgtcaacataaccaaccttataaagactaaaattc...'' <Preview truncated at 128 characters>'	2267	'gatcagaggttccttggggaagacccaccctacgaagttggaatgagaccatcagatgtgataagaaactcttcta'	0.466667	-10.3
'NM_138285'	'''tagaacaccaagaaggaggttgctacactaaaacagagttagcagagtgctgctggttccttcggttagttatataactgttcctgcagtattggatagctatctcatacttcttttagaaagaagcc...'' <Preview truncated at 128 characters>'	553	'gaggttgctacactaaaacagagttagcagagtgctgctggttccttcggttagttatataactgttcctgcagta'	0.44	-19
'NM_134424'	'''ctgaggctcaggccacataattggactctgtcacaaagggactttggaaaactactttttggtcatgaaattgttcatcgctgctggagaatgaacgtcattgcgatttatcttgcttcattctgaac...'' <Preview truncated at 128 characters>'	1655	'cataattggactctgtcacaaagggactttggaaaactactttttggtcatgaaattgttcatcgctgctggagaa'	0.4	-10.3
'NM_133640'	'''gcctccggggccacgcttcgttctcaggaacaaaacctgaggcagccctttggatgccctcacagccttgcttctctcagcctaggttcccatttggggacttcaggaccccagagccactaggactt...'' <Preview truncated at 128 characters>'	604	'cttcgttctcaggaacaaaacctgaggcagccctttggatgccctcacagccttgcttctctcagcctaggttccc'	0.56	-17.2
'NM_133494'	'''acatgcaagatcatgaagagtgtaaccaaagtaattgaaagtattttgtgcaagtcatacctccccatttatgtctggtgttaagattaatatttcagagctagtgtgctttgaatccttaaccagtt...'' <Preview truncated at 128 characters>'	2898	'aagagtgtaaccaaagtaattgaaagtattttgtgcaagtcatacctccccatttatgtctggtgttaagattaat'	0.333333	-8.12199
'NM_133452'	'''gtggctggcaccagagataactcaagggcctgcaccaaatcgcttttgggttttctgatgttttgttttgtgttttttttaaaccattttctctctttcggtaatagaaaaatctctgaaagacttta...'' <Preview truncated at 128 characters>'	1255	'gataactcaagggcctgcaccaaatcgcttttgggttttctgatgttttgttttgtgttttttttaaaccattttc'	0.36	-13.1
'NM_133373'	'''gggcccacctcactcgccttggggttctgcgagtgccagtccacatcccctgcagagccctctcctcctctggagtcaggtggtgggagtaccagccccccagcccacccacttggcccactcagccc...'' <Preview truncated at 128 characters>'	993	'gccttggggttctgcgagtgccagtccacatcccctgcagagccctctcctcctctggagtcaggtggtgggagta'	0.64	-24.8
'NM_133368'	'''cacatgtgaagaggcatcgtggacttttttctactcaattccagccaatgttgaaaagaaaaagaaaaaaaaaactctctaatcagttgtacacacattgaaacttatagccatggccagattttatg...'' <Preview truncated at 128 characters>'	1516	'atcgtggacttttttctactcaattccagccaatgttgaaaagaaaaagaaaaaaaaaactctctaatcagttgta'	0.306667	-7
'NM_133264'	'''agcctggcttggtcccgttcctcaggaaaaggatggaccttctcttcttctcagatggtcccttccattcccctgaaacctgcatgagagctcctaacatgtttctccaatgcaatcaagccctagac...'' <Preview truncated at 128 characters>'	3962	'cgttcctcaggaaaaggatggaccttctcttcttctcagatggtcccttccattcccctgaaacctgcatgagagc'	0.52	-18
'NM_133259'	'''aataaccaggcgatactttgttttgtatatatttgtgattctgtgtctacatgttattttgaagtatatctgagggaaaaataaatgaaaattttctttatgtacttatgtatgtgtgatgcatgttc...'' <Preview truncated at 128 characters>'	2394	'ctttgttttgtatatatttgtgattctgtgtctacatgttattttgaagtatatctgagggaaaaataaatgaaaa'	0.253333	-6.32618
'NM_133171'	'''gcctggagccagaaacgacggtacccaggagaagggattttgggcccaggagaaacacttacattctggtgccttgtcttttgcttgtacagaatctgtagtgattttggtggccagtaaatgccagc...'' <Preview truncated at 128 characters>'	1333	'cgacggtacccaggagaagggattttgggcccaggagaaacacttacattctggtgccttgtcttttgcttgtaca'	0.506667	-20.1
'NM_130847'	'''ctgccatccctgtggaatttcagtacagaacactgacaaacaaggaaagcggcagagaaagaagaaagacctagaaggttgtagatgggaaatcaggaatgatttgaactgataaagatttcagactc...'' <Preview truncated at 128 characters>'	5958	'aatttcagtacagaacactgacaaacaaggaaagcggcagagaaagaagaaagacctagaaggttgtagatgggaa'	0.413333	-7.4
'NM_130809'	'''gaggagacctacctgggagactgagactttcccccacttttagcttgatgttaaagaagtggttgtaccttcctaaatcgaatagtctaaatgaatccagtagtttttatcattttcctgtagcctgc...'' <Preview truncated at 128 characters>'	3173	'ggagactgagactttcccccacttttagcttgatgttaaagaagtggttgtaccttcctaaatcgaatagtctaaa'	0.4	-10.822
'NM_130807'	'''gagccccgcgggtctcccggtgcccgaaccgccgctggggcctcggagacttggaggaggacgctctggaaccatcatcccgcttctctccggcctgagcatctcagggagaccaggggccgagccgc...'' <Preview truncated at 128 characters>'	2375	'cccggtgcccgaaccgccgctggggcctcggagacttggaggaggacgctctggaaccatcatcccgcttctctcc'	0.693333	-19.3
'NM_130468'	'''ccatgggtgtggggccagcagctggtggggactggtttcaacgccagctttctgtgcttctgcctgtcattcggagaaactctggctctggggcttggggcttctcaggatcctggatggcagagact...'' <Preview truncated at 128 characters>'	829	'cagcagctggtggggactggtttcaacgccagctttctgtgcttctgcctgtcattcggagaaactctggctctgg'	0.573333	-18.6
'NM_080927'	'''agatgatgctgctttttacaaagcatcgttttaaagcacatggccttttttttttaattattagtggtagtaatatatagaatgtattacataactgtcactgaagtggttggggaaaatgtggtgac...'' <Preview truncated at 128 characters>'	3402	'ttacaaagcatcgttttaaagcacatggccttttttttttaattattagtggtagtaatatatagaatgtattaca'	0.253333	-6.2
'NM_080836'	'''aattcagggctaagcattttgggtgattttaaactaggtcgattcctcgggacccacagtctcaccacgtctcctccagaggacggcagagggtacaggtggtggcctggccggttggcgatctcccg...'' <Preview truncated at 128 characters>'	4809	'attttgggtgattttaaactaggtcgattcctcgggacccacagtctcaccacgtctcctccagaggacggcagag'	0.533333	-12.3
'NM_080820'	'''ctcaggaggcagaattcagtgtgttatcattgggcagaactggatcctgaaaaattcaagatgctaagcacctacactactttaagaatttggaactgaaacatgaagaggaagacagaaataagaat...'' <Preview truncated at 128 characters>'	577	'tcagtgtgttatcattgggcagaactggatcctgaaaaattcaagatgctaagcacctacactactttaagaattt'	0.373333	-9.7
'NM_080725'	'''cagcctccttggcacctgctgccaccttcaagagcccagaagacacacctggcctccagcaggctgggccatgcagaagggatagcaggggtgcattctctttgcacctggcgagagggtctgactct...'' <Preview truncated at 128 characters>'	2105	'ctgctgccaccttcaagagcccagaagacacacctggcctccagcaggctgggccatgcagaagggatagcagggg'	0.64	-24
'NM_080678'	'''taaaaggggacgattgcaggcccatggactgtgttacagtttgtctctaacatgaaacagcaagaggtagccccctctcccgtcctcatgctccctctcagtcccctggattgccccagtcctgtgac...'' <Preview truncated at 128 characters>'	1444	'gcaggcccatggactgtgttacagtttgtctctaacatgaaacagcaagaggtagccccctctcccgtcctcatgc'	0.546667	-13.2
'NM_080677'	'''gtggccatggtgaaggtgtcagtggcggcggcagcgatggcaagcaggcggcgttgctgggactgttttgcactggagccagcatcaggatgtcctctccaatggctgtgctactgcatggactgtat...'' <Preview truncated at 128 characters>'	978	'gtgtcagtggcggcggcagcgatggcaagcaggcggcgttgctgggactgttttgcactggagccagcatcaggat'	0.64	-19.5
'NM_080670'	'''tccctgacaacttccaccctgattccggaccctgtagattgggcgccaccaccagatccccctcccaggccttcctccctctcccatcagcagccctgtaacaagtgccttgtgagaaaagctggaga...'' <Preview truncated at 128 characters>'	981	'accctgattccggaccctgtagattgggcgccaccaccagatccccctcccaggccttcctccctctcccatcagc'	0.653333	-7.8
'NM_080668'	'''gatgcagtggggggtgcacctggccagactctccctcctgtcctgtacatagccacctccctgtggagaggacacttagggtcccctcccctggtcttgttacctgtgtgtgtgctggtgctgcgcat...'' <Preview truncated at 128 characters>'	1675	'gcacctggccagactctccctcctgtcctgtacatagccacctccctgtggagaggacacttagggtcccctcccc'	0.64	-15.5
'NM_080660'	'''agaagatggaaaaggagaaaatgtccttttggaagaatacatttgggcatgggtggttggggatggggtgggacattgaacaggcaaagagaggctaaaattgagtgcagatggggctagtccagggc...'' <Preview truncated at 128 characters>'	887	'agaaaatgtccttttggaagaatacatttgggcatgggtggttggggatggggtgggacattgaacaggcaaagag'	0.48	-10.6
'NM_080656'	'''gccagaagatttatcacattttcatcatcagctacaggattagaaaggaggctgggatgaatgtgacatagaccacagcagctctcttaagactcctggtattaccaacataaagaggcaggtggaat...'' <Preview truncated at 128 characters>'	866	'acattttcatcatcagctacaggattagaaaggaggctgggatgaatgtgacatagaccacagcagctctcttaag'	0.44	-14.2
'NM_080652'	'''tctggattttctgtttgccacatccctggactcagttgcttatttgtgtaatggatgtggtcctctaaagcccctcattgtttttgattgccttctataggtgatgtggacactgtgcatcaatgtgc...'' <Preview truncated at 128 characters>'	1949	'tgccacatccctggactcagttgcttatttgtgtaatggatgtggtcctctaaagcccctcattgtttttgattgc'	0.453333	-15.9
'NM_080627'	'''cagagcagccaagctccccgcctcaaccagcccagcccctggatagcagaagggaaccagcagagacgagacgaggtgaggcgaggggctgtgtcctcagcattgcctggccctggagggacagcagt...'' <Preview truncated at 128 characters>'	9061	'ccccgcctcaaccagcccagcccctggatagcagaagggaaccagcagagacgagacgaggtgaggcgaggggctg'	0.68	-16.9333
'NM_080605'	'''gccgccgcggcccggccctccgggacacctgcttcacccggcggcgccttggggcaggtgccgagcgggcgcactacgcccgggccccaaggcccccgtcccgcagccacgcttgtggtcgctgcgtc...'' <Preview truncated at 128 characters>'	1773	'ccctccgggacacctgcttcacccggcggcgccttggggcaggtgccgagcgggcgcactacgcccgggccccaag'	0.786667	-30.922
'NM_080546'	'''acctagccgacggttatggaaacccattgacattccaaaacaatatatacacataactatgtatttgtgtgtgtgggtgtgtgtatatatgtatatgtatgtgtgtatatatgtatatgtatatacac...'' <Preview truncated at 128 characters>'	8291	'atggaaacccattgacattccaaaacaatatatacacataactatgtatttgtgtgtgtgggtgtgtgtatatatg'	0.333333	-18.8
'NM_080388'	'''agacccctttggccacaccttccaggcactggcctgatgccccgccctggtgctctccccaggctccctcctcagcctcctgcccacccagggccctttactctcttctccctccagaccttcctctg...'' <Preview truncated at 128 characters>'	657	'caccttccaggcactggcctgatgccccgccctggtgctctccccaggctccctcctcagcctcctgcccacccag'	0.72	-15.6
'NM_079834'	'''agggagcctgccctgcccccaccgcccaccacctcctccccttcattcctgctgctacccctggtcccgagggctgggagtacctggggccccatccccccagctgggatggtggaagccggtggtgg...'' <Preview truncated at 128 characters>'	1750	'cccccaccgcccaccacctcctccccttcattcctgctgctacccctggtcccgagggctgggagtacctggggcc'	0.72	-17.2
'NM_078483'	'''ggatctgggttcgtctctgcagctgcctacccctgccccatgtgtcccccgttacctgtcctcagagcctcaggtatggtccaggctctgaggaaagtcagggttgctgtgtgggaacccctctgcct...'' <Preview truncated at 128 characters>'	4132	'tctgcagctgcctacccctgccccatgtgtcccccgttacctgtcctcagagcctcaggtatggtccaggctctga'	0.626667	-12.822
'NM_078471'	'''cccaggggagtggttggcagccctctcaccccagggcctgtggctgcctgggcacctctcccaggaagtggtggggcaccggtctcccccacccgactgctgatctgcatgggaaacaccctgacctt...'' <Preview truncated at 128 characters>'	1268	'ggcagccctctcaccccagggcctgtggctgcctgggcacctctcccaggaagtggtggggcaccggtctccccca'	0.733333	-24.9
'NM_058219'	'''accagaagcctgagcaactacggacgcaagccgaggaccgtgctgccgccgtccacgaaaagacccgcgccatcggcctccagtttgcgtcgagaattcctggaagggccctgatatgactgtggttg...'' <Preview truncated at 128 characters>'	880	'aactacggacgcaagccgaggaccgtgctgccgccgtccacgaaaagacccgcgccatcggcctccagtttgcgtc'	0.666667	-24
'NM_058192'	'''gagccgtggggctggggcagggggtgtcagctgcacagcgggactctagggagatgggcgagcgagcgtctgctcactggctctggggcctcgaggtgccaggcagcatcaggcccactgggttgccc...'' <Preview truncated at 128 characters>'	993	'ggcagggggtgtcagctgcacagcgggactctagggagatgggcgagcgagcgtctgctcactggctctggggcct'	0.693333	-23.1
'NM_058182'	'''agattctgccatgtaaatgtcagcttgagtggactccagctgagaagaaagagaagaaagacttaattattgaataatttgtcagaggataaactcccaacctagacctttcacttaaaatagtgtga...'' <Preview truncated at 128 characters>'	545	'aatgtcagcttgagtggactccagctgagaagaaagagaagaaagacttaattattgaataatttgtcagaggata'	0.36	-14.1
'NM_058167'	'''ggcccaggcgccgagacccaaggcgccactgagggcaccgcgcaccagagcgtgacctcggcaggctggacacactgcccagcacaggcagacccaccaggctcctaggtttagcttttaaaaacctg...'' <Preview truncated at 128 characters>'	1298	'acccaaggcgccactgagggcaccgcgcaccagagcgtgacctcggcaggctggacacactgcccagcacaggcag'	0.706667	-21.5741
'NM_058163'	'''gtggggatgattggaaatggctttgggcccttatttgctgttctaagagttgtctgtaggggttttttttttgaggattgcagacctgtggactggttaccccatctccaccctctcccctgttcctc...'' <Preview truncated at 128 characters>'	3494	'aatggctttgggcccttatttgctgttctaagagttgtctgtaggggttttttttttgaggattgcagacctgtgg'	0.44	-14.6
'NM_057175'	'''acatcactaaacaagcaaatggaatgactttggaccatatctagtatataatatttttgtcacgcacctgctgcattgctctaacttacacagaatgagaggagtaaatgttcttgccttcaaatagt...'' <Preview truncated at 128 characters>'	2697	'caaatggaatgactttggaccatatctagtatataatatttttgtcacgcacctgctgcattgctctaacttacac'	0.373333	-6.2
'NM_057161'	'''gaggaagtttctgccacctcccctcctgagcctgctgtcatcttcactgcccctgcccatctgtcacccacctgctcctttgacccctggacttggtatacctccatgtggagttgttgggcgagagg...'' <Preview truncated at 128 characters>'	575	'acctcccctcctgagcctgctgtcatcttcactgcccctgcccatctgtcacccacctgctcctttgacccctgga'	0.626667	-3.1
'NM_054027'	'''ggcacgggacgccatgggcactgcagggacagtcagtcaggatgacacttcggcatcatctcttccctctcccatcgtattttgttcccttttttttgttttgttttggtaatgaaagaggccttgat...'' <Preview truncated at 128 characters>'	6414	'gggcactgcagggacagtcagtcaggatgacacttcggcatcatctcttccctctcccatcgtattttgttccctt'	0.533333	-12.7741
'NM_053056'	'''gggcgccaggcaggcgggcgccaccgccacccgcagcgagggcggagccggccccaggtgctcccctgacagtccctcctctccggagcattttgataccagaagggaaagcttcattctccttgttg...'' <Preview truncated at 128 characters>'	3207	'gggcgccaccgccacccgcagcgagggcggagccggccccaggtgctcccctgacagtccctcctctccggagcat'	0.773333	-24.6
'NM_053055'	'''agagctgctggtgaactccatctcattctcgcccctccagaagaagcagttgtcccccaaatactctgctccctcactgctgaatccctgtagggagaagcctgccaacagtgaccttccgaaacagc...'' <Preview truncated at 128 characters>'	4022	'ctccatctcattctcgcccctccagaagaagcagttgtcccccaaatactctgctccctcactgctgaatccctgt'	0.546667	-7.9
'NM_053052'	'''gggcagaacgtccctgcattcctgtctcaccctgcacatcccgctgagatggagggctgggcggcagtgccagggctgcagaggcctgtggccctccggagtggtcttcctctggatggggctgctac...'' <Preview truncated at 128 characters>'	579	'gcattcctgtctcaccctgcacatcccgctgagatggagggctgggcggcagtgccagggctgcagaggcctgtgg'	0.68	-26.4
'NM_053046'	'''tggccagtcccagagccgcatggcagacagcttaaatgacttcaggagagccctgggcctgtgctggctgctccttccctgccaccgctgctgcttctgactttgcctctgtcctgcctggtgtggag...'' <Preview truncated at 128 characters>'	596	'ccgcatggcagacagcttaaatgacttcaggagagccctgggcctgtgctggctgctccttccctgccaccgctgc'	0.64	-18.6
'NM_053045'	'''cctcaccgaggtgccggagagggagcgctggacaactagaatgttgacctcgagccgaggccctacttgcagcgcaccggaggagaggctctctagtctgaaggcaccgccggcttgcgccgagctga...'' <Preview truncated at 128 characters>'	941	'ggagagggagcgctggacaactagaatgttgacctcgagccgaggccctacttgcagcgcaccggaggagaggctc'	0.64	-17.1
'NM_053044'	'''ggggcgcattcctccagcgccaagcgtcagagcctgcagacaacggagggcagcgcccccccgagatcaggacgaaggaccaccgtcggtcctcagcagggcggcagcctcctcctggctgtccgggg...'' <Preview truncated at 128 characters>'	1020	'agcgccaagcgtcagagcctgcagacaacggagggcagcgcccccccgagatcaggacgaaggaccaccgtcggtc'	0.693333	-15.7
'NM_053043'	'''gtcctaacaagagagcctgaccttaggctgtacacacactgtggaatttcttcaagggagctgccggccggcgcagaacccccaggagcacaggtctctccgggccgctgtcctgcgtaactgttctc...'' <Preview truncated at 128 characters>'	6444	'cctgaccttaggctgtacacacactgtggaatttcttcaagggagctgccggccggcgcagaacccccaggagcac'	0.613333	-13.2
'NM_052966'	'''aagggacaatttggctgaagtctttctctgaaaaaagccaaagggttataggggtacacttaggggttgcatgcaagctgttaccaaaaaatttttaagtattttcttaatttgaataataaaaccag...'' <Preview truncated at 128 characters>'	3952	'tgaagtctttctctgaaaaaagccaaagggttataggggtacacttaggggttgcatgcaagctgttaccaaaaaa'	0.413333	-12.9
'NM_052950'	'''tgactctcccaggaatcagaaagatagtatttactaaagaaacggttgttttaacccaaatcattaccagagtggtaaagcagacatgtgagaagtaagaaagaaactaaagaccctgaatgaatttg...'' <Preview truncated at 128 characters>'	2266	'tcagaaagatagtatttactaaagaaacggttgttttaacccaaatcattaccagagtggtaaagcagacatgtga'	0.346667	-12.522
'NM_052936'	'''aatcctgggaactcaacttgaaggtctgtcttccatctggcaccataaaaacatgaacttattgcataaaacttttctagtcagcaagtgcctgatatgccaatagcatacaaactcaatagcaatca...'' <Preview truncated at 128 characters>'	971	'acttgaaggtctgtcttccatctggcaccataaaaacatgaacttattgcataaaacttttctagtcagcaagtgc'	0.386667	-4.3
'NM_052932'	'''ggaaatccatggaccaaggatggaatacagattgatgctgccctatcaattaattttggtttattaatagtttaaaacaatattctctttttgaaaatagtataaacaggccatgcatataatgtaca...'' <Preview truncated at 128 characters>'	2557	'aaggatggaatacagattgatgctgccctatcaattaattttggtttattaatagtttaaaacaatattctctttt'	0.266667	-7.2
'NM_052928'	'''ggttccaggaggattttgacccacagaaaaggagcccatggaacacaagttaaagaggttttgctggccaggtatggtggctcacgcctgtaatcccagcactttgggaggctaaggtgggcggatca...'' <Preview truncated at 128 characters>'	1766	'ttgacccacagaaaaggagcccatggaacacaagttaaagaggttttgctggccaggtatggtggctcacgcctgt'	0.52	-14
'NM_052925'	'''gcacccagcgaggaggggcgggggcaggggctgcagcccccagcgctgcctttgcggattctgtttttgagccgtggacttgggttgtaaatttatttgtggggagtgcgctccaggaagagccacca...'' <Preview truncated at 128 characters>'	1138	'gggcgggggcaggggctgcagcccccagcgctgcctttgcggattctgtttttgagccgtggacttgggttgtaaa'	0.64	-23.6
'NM_052905'	'''acctgagactggcctgcatgaatacagggtgtgcgtgaatgaaactgcccacatgaactttatgtgctacgatttaactgcagccttgaacacacacaaaaatattcttaagggctcagatttagcaa...'' <Preview truncated at 128 characters>'	1929	'gcatgaatacagggtgtgcgtgaatgaaactgcccacatgaactttatgtgctacgatttaactgcagccttgaac'	0.453333	-13.2
'NM_052899'	'''tctgcccccattttgtacgcccgagtttccgaccttctcaggctcccttcttgatcacaggcccctagaaggggtcccctctgcgtgccacaggcctccgaggggttgtgcagcctctagggctgttg...'' <Preview truncated at 128 characters>'	1006	'tacgcccgagtttccgaccttctcaggctcccttcttgatcacaggcccctagaaggggtcccctctgcgtgccac'	0.626667	-17.3
'NM_052897'	'''cagccatacctggagctggatctgaccctgattggggagagctgagtgctgagccttgggagcccctgccagccacctgcacctgtggacagtgggtgggggcactactccccactcagagcacaaat...'' <Preview truncated at 128 characters>'	978	'ctggatctgaccctgattggggagagctgagtgctgagccttgggagcccctgccagccacctgcacctgtggaca'	0.64	-17.1
'NM_052885'	'''ttttcagctgctcatatatttagttatttaaacaaactggggggagaagaacagcaattggtgacttcactgccctgcttctaatctggttctttccacagcctagttttgattgacttcatattcta...'' <Preview truncated at 128 characters>'	5020	'atatttagttatttaaacaaactggggggagaagaacagcaattggtgacttcactgccctgcttctaatctggtt'	0.4	-13.4
'NM_052876'	'''cccgcccagcctcccgcggggccacacacttcccctcccaacacacacacacacctgccatcttggtcatgagctactgtctgtccctccccaggacccgcggtgggtgctgcatgttcccggccctc...'' <Preview truncated at 128 characters>'	2759	'gcggggccacacacttcccctcccaacacacacacacacctgccatcttggtcatgagctactgtctgtccctccc'	0.613333	-9.4
'NM_052875'	'''gcccccagggccgagaagatgctgggcacccacccagcacccccatctaccaacaccagcggctgggggcgggggcggaccttgtgaggctcagttgacccgttacttgcaacctgaaaacaaatcat...'' <Preview truncated at 128 characters>'	2215	'aagatgctgggcacccacccagcacccccatctaccaacaccagcggctgggggcgggggcggaccttgtgaggct'	0.693333	-25.6
'NM_052865'	'''ggagcaagttgctatttgggaacattcagcaccttctcacagtttgggaacatatattgctgtttactccagtgtaaaaatgaggtgccactggatctgagtgctacacgaacacaagtagaagtatt...'' <Preview truncated at 128 characters>'	1027	'ttgggaacattcagcaccttctcacagtttgggaacatatattgctgtttactccagtgtaaaaatgaggtgccac'	0.426667	-15.4
'NM_052859'	'''cttcagggaagcctggacacccgaggcacctggaccagctatgggtagttctgtgggtggaacacattctgtgtaagagccccactgagggctctgcagcggagtgacagcaaccccagagatgaggc...'' <Preview truncated at 128 characters>'	3432	'gacacccgaggcacctggaccagctatgggtagttctgtgggtggaacacattctgtgtaagagccccactgaggg'	0.586667	-20.7
'NM_052855'	'''tgcagcagggacttttatcactgagtattatgacagtgtgcatcacctctgggccaaggacaagccattgatctaaatgcctcagatgcccgggagggcctctggtgccactgcatagtatatactaa...'' <Preview truncated at 128 characters>'	2807	'tatcactgagtattatgacagtgtgcatcacctctgggccaaggacaagccattgatctaaatgcctcagatgccc'	0.48	-13.1
'NM_052848'	'''tggccgccacccttcccaccgcctgccccatccccatccccaacaaggcagctgattccaggcctgctcagtgaccctttctctagggggacatcagggcagtgccccacaacccacacacaccacca...'' <Preview truncated at 128 characters>'	2190	'ccaccgcctgccccatccccatccccaacaaggcagctgattccaggcctgctcagtgaccctttctctaggggga'	0.64	-12.4
'NM_052845'	'''aatcacagaaagtgggagcttggaggatccctccatggcgatggccgtggagagaggagcttgcccttctggggtcctggttcctgaagagctcacccagagaggctcaaagcagccttttgtcccag...'' <Preview truncated at 128 characters>'	3328	'gagcttggaggatccctccatggcgatggccgtggagagaggagcttgcccttctggggtcctggttcctgaagag'	0.626667	-29.4
'NM_052831'	'''tccgatggatcctggattgatacaaggttgagaaatgaatgctcctggccttaaacatcaccgtaggaagggtttttaaaattttacgcgcaaaactccgtggaccccgtgccagtgtcttggaagtg...'' <Preview truncated at 128 characters>'	917	'attgatacaaggttgagaaatgaatgctcctggccttaaacatcaccgtaggaagggtttttaaaattttacgcgc'	0.4	-9.1
'NM_033550'	'''aagaatgtgtatgacaaccacacacagtgaagctcttttttcaaagtaaatttgaagaaatgctacaagtatgagatgagatctaagtaaaggtgttaagatatttttaagtggtatgtgatcgtgtc...'' <Preview truncated at 128 characters>'	2399	'aaccacacacagtgaagctcttttttcaaagtaaatttgaagaaatgctacaagtatgagatgagatctaagtaaa'	0.32	-13.7
'NM_033549'	'''ttatcctgccacccgcaggggcccctctgtcagcacttggggggtgggtggtggagggtggcccgtaagtttgagggctcaaaggctcttcccactgcttgttactgtgttgcttcccactccccctt...'' <Preview truncated at 128 characters>'	1054	'caggggcccctctgtcagcacttggggggtgggtggtggagggtggcccgtaagtttgagggctcaaaggctcttc'	0.653333	-26.9
'NM_033540'	'''caatagagattgctttggtgaccatgataggaggaaacgaaacttgtaagattggaacagttgttatttttatgaaattactttaaatatgaattgtactaactgtacctaaatagcaaagccctgtg...'' <Preview truncated at 128 characters>'	1175	'tggtgaccatgataggaggaaacgaaacttgtaagattggaacagttgttatttttatgaaattactttaaatatg'	0.306667	-6
'NM_033515'	'''aagacttaacaagctgcagataaccatgtggacttctgtcataattcttgctgagtcaagagtgtaaataaaagaaatggcaggactcatattattcagttgtacccaagtatttaaaaatgactctc...'' <Preview truncated at 128 characters>'	1422	'gcagataaccatgtggacttctgtcataattcttgctgagtcaagagtgtaaataaaagaaatggcaggactcata'	0.386667	-15.1
'NM_033505'	'''taatctttctttgggcacaaagaagtactgtaaataaatgcttgtaaatatttcctccatcaccattgaactagactgatctgcttgacagacgtgggatctcagtatggtacttggacagcaggaat...'' <Preview truncated at 128 characters>'	6802	'cacaaagaagtactgtaaataaatgcttgtaaatatttcctccatcaccattgaactagactgatctgcttgacag'	0.36	-2.7
'NM_033502'	'''agccctgtgtgtcacttagagacagtgaaaacccacggcctccatcttcattaatcaggaaacctggactgcctgcttgttttgtaacccttttaaactacctgttttaaaagtggtcattttattca...'' <Preview truncated at 128 characters>'	3412	'ttagagacagtgaaaacccacggcctccatcttcattaatcaggaaacctggactgcctgcttgttttgtaaccct'	0.466667	-9.9
'NM_033486'	'''aggtcagagtggaccccgtcatggggagaactcagccgggaccacaggcgtggctactgcggctggagctgcgatgagactcggaactcctcgtcttactttgtgctccatgttttgtttttgtattt...'' <Preview truncated at 128 characters>'	556	'ccgtcatggggagaactcagccgggaccacaggcgtggctactgcggctggagctgcgatgagactcggaactcct'	0.653333	-18.5
'NM_033449'	'''aggccagggaagccttgacccccagtgatgctgctgtccctatcttcaagctgtcagaccacaccatcaatgatccagagcaacacagccaaaagctggaatcgcccttatttccaccctcacctcca...'' <Preview truncated at 128 characters>'	2209	'tgacccccagtgatgctgctgtccctatcttcaagctgtcagaccacaccatcaatgatccagagcaacacagcca'	0.533333	-7.6
'NM_033426'	'''cacagaggcatattttcctgttacttgagtggttcttttagctcatttgctgttacctactcctgtttcccaaagcttatgtaagagcttttccttctaaacttaaactgtgttgtggttcacttagg...'' <Preview truncated at 128 characters>'	3018	'tcctgttacttgagtggttcttttagctcatttgctgttacctactcctgtttcccaaagcttatgtaagagcttt'	0.4	-15.6
'NM_033419'	'''agaccttggagcgagtctgccccagtggggatcctgcccccgccctgctggcctcccttctcccctcaacccttgagatgattttctcttttcaacttcttgaacttggacatgaaggatgtgggccc...'' <Preview truncated at 128 characters>'	1702	'tctgccccagtggggatcctgcccccgccctgctggcctcccttctcccctcaacccttgagatgattttctcttt'	0.613333	-15.9
'NM_033416'	'''gcacactcaccactcagtcaggacatggacttggaactcaggatggggctgtcatagacagacccaccagtaggaactgtcacagaatggcctgctgaactgggatgtggaactgtggcgggtggaga...'' <Preview truncated at 128 characters>'	1493	'agtcaggacatggacttggaactcaggatggggctgtcatagacagacccaccagtaggaactgtcacagaatggc'	0.533333	-16.5
'NM_033386'	'''cagcacgagaagccagttggggactgccccctcctggagcagctcctgggctgtgctctgtttgaagggggcgccctgctcccctcagatcagtcaggaggaagatgactaaggggagggatcctctg...'' <Preview truncated at 128 characters>'	1628	'gttggggactgccccctcctggagcagctcctgggctgtgctctgtttgaagggggcgccctgctcccctcagatc'	0.68	-30.122
'NM_033315'	'''cgcctgcgcgcccctcgggctgcaccggcactggccgagcggagggcggggccgtactgcggggctggggcggggagcgggcgggaaatggaactgtgacggtcccggcctgaggcccctgcagccac...'' <Preview truncated at 128 characters>'	2235	'cgggctgcaccggcactggccgagcggagggcggggccgtactgcggggctggggcggggagcgggcgggaaatgg'	0.813333	-25.9
'NM_033309'	'''ctccccactacagccccaagctcctaactcagacccagaatggagccggtttcccagattattgccgtgtatgtggttcttccctgatcaccaggtgcctgtctccacaggatcccaggggatggggg...'' <Preview truncated at 128 characters>'	1192	'ccaagctcctaactcagacccagaatggagccggtttcccagattattgccgtgtatgtggttcttccctgatcac'	0.52	-9.6
'NM_033281'	'''ccatggtggctgctgtttgtcatcagacaatagaattgtctttacaataaaggacttccaaaatgacagatgagaaactgtatattaaacacctttaataaatattatgaaaaaaatgaaatatagaa...'' <Preview truncated at 128 characters>'	933	'tttgtcatcagacaatagaattgtctttacaataaaggacttccaaaatgacagatgagaaactgtatattaaaca'	0.293333	-11.3
'NM_033224'	'''aacgggcagcttcccctacaggcctccacccaaccaccatccccttggctagagaattccctttcctgctcatccccagtgagctagtggagagggagcaagggaggccgcagagggaaaaaacaaaa...'' <Preview truncated at 128 characters>'	8122	'ctacaggcctccacccaaccaccatccccttggctagagaattccctttcctgctcatccccagtgagctagtgga'	0.573333	-12.4
'NM_033199'	'''gcctgagagagggggtcacagtgatagggccaccctggatgggaagacctggagggcagccacacagctggacggatgctgccacatctgggcatacagtgtctggacgctgccacatctgggcatac...'' <Preview truncated at 128 characters>'	1129	'tcacagtgatagggccaccctggatgggaagacctggagggcagccacacagctggacggatgctgccacatctgg'	0.626667	-21.3
'NM_033198'	'''gcagggcagcacctccataggaagccttcctttctggccaaggtgggcggtgttagattgtgaggcacgtacatggggcctgccggaatgacttaaatatttgtctccagtctccactgttggctctc...'' <Preview truncated at 128 characters>'	832	'cataggaagccttcctttctggccaaggtgggcggtgttagattgtgaggcacgtacatggggcctgccggaatga'	0.573333	-20.0366
'NM_033161'	'''cagtcacagatccctacctgcctggctaagacccgtggccgtcaaggactggttcggggtggattcaacaaaactgccagcttttatgtatcctcttcccttcccctcccttggtaaaggcacagatg...'' <Preview truncated at 128 characters>'	2061	'acctgcctggctaagacccgtggccgtcaaggactggttcggggtggattcaacaaaactgccagcttttatgtat'	0.533333	-15.1
'NM_033159'	'''ttggccacacactgagttgcacatattgagaacctaatgcactctgggtctggccagggcttcctcaaatacatgcacagtcatacaagtcatggtcacagtaaagagtacactcagccactgtcaca...'' <Preview truncated at 128 characters>'	635	'gttgcacatattgagaacctaatgcactctgggtctggccagggcttcctcaaatacatgcacagtcatacaagtc'	0.48	-10.6
'NM_033133'	'''gtgttctcaccaccacttatgcccctagaagggaaggggagagggaaacgtgccctctgtttgatccttgttttgtgacattttttttttttttttttttactcaaagttaacctacctgtaactttt...'' <Preview truncated at 128 characters>'	3812	'cttatgcccctagaagggaaggggagagggaaacgtgccctctgtttgatccttgttttgtgacattttttttttt'	0.44	-15.8
'NM_033121'	'''acctttcagcctgtgagcctctgcacaaagcagaggctgtgggctgtcacagatgctgtgtcaaccagggccctagggctaagggcctgcaccttgcgtgcatgcagcaggcaacaactgccccttct...'' <Preview truncated at 128 characters>'	1885	'agcctctgcacaaagcagaggctgtgggctgtcacagatgctgtgtcaaccagggccctagggctaagggcctgca'	0.613333	-34.9
'NM_033117'	'''tggttgtgaattactgtagcagcaaaagcaaattggtctccacacctaaaatcgtctgcctgtgtactttgtagatgtgaatggtactattcaacggagcacaatcacatgttagcatttggtaacat...'' <Preview truncated at 128 characters>'	2339	'gtagcagcaaaagcaaattggtctccacacctaaaatcgtctgcctgtgtactttgtagatgtgaatggtactatt'	0.413333	-8.4
'NM_033114'	'''aatcttgccccagcacagtaataaaaatcaagatttgttagtaacaatcttgaagagctaattttaataaaaataagaaaaattaatactatcatgttaatactattattgtcatcccaagaaaaaag...'' <Preview truncated at 128 characters>'	981	'cagtaataaaaatcaagatttgttagtaacaatcttgaagagctaattttaataaaaataagaaaaattaatacta'	0.186667	-8.7
'NM_033109'	'''tttttttttttaaagagaattctagaattctattttgtctagggtgatgtgctgtagagcaacattttagtagtatcttccattgtgtagatttctatataatataaatacattttaattatttgtac...'' <Preview truncated at 128 characters>'	2183	'agaattctagaattctattttgtctagggtgatgtgctgtagagcaacattttagtagtatcttccattgtgtaga'	0.346667	-11.1
'NM_033103'	'''tgtgaggaaacaaacatgttcaggccctgaacatttccggtgctgactcggccttaaacgtttgtgccataatggaaaatatctatctatctgttctcaaatcctgtttttctcatagtgtaaactca...'' <Preview truncated at 128 characters>'	1419	'atgttcaggccctgaacatttccggtgctgactcggccttaaacgtttgtgccataatggaaaatatctatctatc'	0.44	-15.4
'NM_033102'	'''aaaacttccagcacattggggtggagggcctgcctcactgggtcccagctccccgctcctgttagccccatggggctgccgggctggccgccagtttctgttgctgccaaagtaatgtggctctctgc...'' <Preview truncated at 128 characters>'	1397	'ttggggtggagggcctgcctcactgggtcccagctccccgctcctgttagccccatggggctgccgggctggccgc'	0.746667	-28.822
'NM_033089'	'''acacccgcctgcctgccagggtgaacacacagccagcttatccctcttaagtgccaaaacttttttttaaaccattttttatcgtttttgaaggagatctttttaaaacctacaagagacatctctct...'' <Preview truncated at 128 characters>'	1537	'ccagggtgaacacacagccagcttatccctcttaagtgccaaaacttttttttaaaccattttttatcgtttttga'	0.373333	-5.3
'NM_033087'	'''tcagattgtttttaagatctccattaatgtcatttttatggattgtagacccagttttgaaaccaaaaaagaaacctagaatctaatgcagaagagatcttttaaaaaataaacttgagtcttgaatg...'' <Preview truncated at 128 characters>'	1513	'gatctccattaatgtcatttttatggattgtagacccagttttgaaaccaaaaaagaaacctagaatctaatgcag'	0.333333	-6.6
'NM_033083'	'''tgctggatctttcgaaacctactttttggtgcacaaacatgccgcaagactgagctactttggcgtggagtccattgcaagaggaaaatgttatggatcagtgactgtagtaggagtttgaggctctg...'' <Preview truncated at 128 characters>'	3473	'aacctactttttggtgcacaaacatgccgcaagactgagctactttggcgtggagtccattgcaagaggaaaatgt'	0.466667	-13.2
'NM_033055'	'''cgactgaaatcaggaagatttttctatcagcacccaggtcttagttttcacctctagttctggatgtacattccatttccatccacagtgtactttaagattgtcttaagaaatgtatctgcatgaac...'' <Preview truncated at 128 characters>'	1191	'agatttttctatcagcacccaggtcttagttttcacctctagttctggatgtacattccatttccatccacagtgt'	0.413333	-8.3
'NM_033025'	'''gccagatgacggggtgggaccccggttagtaaggaccgggcgcccagtggctaaggcggtgccctggtgaccaaggagagccagacctgttgctcaggccgagctcctggttgccagcgagttaccac...'' <Preview truncated at 128 characters>'	1041	'gggaccccggttagtaaggaccgggcgcccagtggctaaggcggtgccctggtgaccaaggagagccagacctgtt'	0.666667	-25.6
'NM_033017'	'''ggcttttcttcccctgaccaaaactccttccctgtagtccagctgagggacacacatccctgggccctcttctgcccttcatgtctctatcctggatggtccatcttctgggtctccctaacggtacc...'' <Preview truncated at 128 characters>'	1756	'gaccaaaactccttccctgtagtccagctgagggacacacatccctgggccctcttctgcccttcatgtctctatc'	0.56	-14.5
'NM_032940'	'''ctgcagcttgcctgcttcagcaaaaacggagattcaggccagcagctggatatgggggtctctcttcagactcttctcgtttctgagaatctagtctactgttggttgagcttcttggcaggacatca...'' <Preview truncated at 128 characters>'	908	'ttcagcaaaaacggagattcaggccagcagctggatatgggggtctctcttcagactcttctcgtttctgagaatc'	0.493333	-17.2
'NM_032933'	'''acaagacggtcaagagaaagactcacaggctgctgcgggagaacagcttgtacacctgtgtacgagcccctggtctcatagctccctgttggatgtgtcagaaagaggaatgcaaggacagtgaggcc...'' <Preview truncated at 128 characters>'	2030	'gaaagactcacaggctgctgcgggagaacagcttgtacacctgtgtacgagcccctggtctcatagctccctgttg'	0.573333	-25.5845
'NM_032928'	'''gagagctccagcaggggcacagaggattgggggcaggaggagtctggaacacagccttcatgccccctgaccccaggccgaccctccccacaccctagggtaccccagtcgtatcctctgtccgcatg...'' <Preview truncated at 128 characters>'	502	'ggcacagaggattgggggcaggaggagtctggaacacagccttcatgccccctgaccccaggccgaccctccccac'	0.68	-26
'NM_032927'	'''tttccgaagagacagggtcttctatgttgcccaggctgtctttgaactcctgggatcaagtgatcctcctgcctcagccttcgaagtagttgggactacaggcccacgccaccgtgcctggctggaca...'' <Preview truncated at 128 characters>'	742	'ggtcttctatgttgcccaggctgtctttgaactcctgggatcaagtgatcctcctgcctcagccttcgaagtagtt'	0.52	-16.4
'NM_032906'	'''ttcataatttaaaaaaattaaaaaaacgcaacagccaacttttcttaataccatataccttttaaaacacagtggcaggtaataagtggaagagaagaatgtttctgtctcttcctacgttgactgtt...'' <Preview truncated at 128 characters>'	928	'aattaaaaaaacgcaacagccaacttttcttaataccatataccttttaaaacacagtggcaggtaataagtggaa'	0.32	-8.2
'NM_032888'	'''cctctgacctcgtggccactctaggcctcacggaggagggaagaggaagaggcaaggggagggtactgaggggcagatggctccaggagaggcagctcccctgcccaagggtccttgggcagacccca...'' <Preview truncated at 128 characters>'	1829	'ccactctaggcctcacggaggagggaagaggaagaggcaaggggagggtactgaggggcagatggctccaggagag'	0.64	-19.6
'NM_032876'	'''gctgcaatcactgctgctgctgtcaccctgcagacaaactgctgtggccagtgggcccctctgaggccagccaaggcaaagaatgcactctgcaggcctggcagaagagtcctctggggaggacccca...'' <Preview truncated at 128 characters>'	2269	'gctgctgtcaccctgcagacaaactgctgtggccagtgggcccctctgaggccagccaaggcaaagaatgcactct'	0.613333	-20.1
'NM_032871'	'''ggggcggtctagtctaaggacactgcggccctgccctgggaggttccgaaggcttcctggaggaggtggagctgcagctgggactgtgaggaccgagaagcaatggcccagcagacgagacagcaaag...'' <Preview truncated at 128 characters>'	2000	'aaggacactgcggccctgccctgggaggttccgaaggcttcctggaggaggtggagctgcagctgggactgtgagg'	0.666667	-28.2
'NM_032864'	'''tggactcagtttggttttagtccacatggcctcctgtggatataaggatatctgtatgtggaaggattaagatctcccccaggcagctataagaatattttagtttttttcttatcaagtttctcaac...'' <Preview truncated at 128 characters>'	1638	'tttagtccacatggcctcctgtggatataaggatatctgtatgtggaaggattaagatctcccccaggcagctata'	0.453333	-16.5
'NM_032856'	'''caccagcatctttccatctaggcctctagaaaggggaggagctgctgtagtagcaagggtgctcatgtaggactcaagtgactaccagtccctgttaccagctgtgtggccttgggcaagtctgccag...'' <Preview truncated at 128 characters>'	1989	'atctaggcctctagaaaggggaggagctgctgtagtagcaagggtgctcatgtaggactcaagtgactaccagtcc'	0.533333	-17.6
'NM_032853'	'''gggagcagccggctgtgctgtcagcggggcctggcggtggaagcgcctccagtgtgcatgagcgtgtctgaagatggggggctcagggggcacgtttgcgtttggacctgtctgtgcgttctcctgcg...'' <Preview truncated at 128 characters>'	1873	'tgctgtcagcggggcctggcggtggaagcgcctccagtgtgcatgagcgtgtctgaagatggggggctcagggggc'	0.693333	-22.8
'NM_032848'	'''tactctttcatcagggttgcctatggggccacggcgacaggtatggccccttgccagggtaggaggacattcatcacccagggaaccccaggtattaaagaagcccctgtgggggcagacagacatag...'' <Preview truncated at 128 characters>'	551	'gttgcctatggggccacggcgacaggtatggccccttgccagggtaggaggacattcatcacccagggaaccccag'	0.64	-21.9
'NM_032842'	'''caagtcatatatttaattctgacatttagactatttcactgaaccagaagtcgaaactaaacatctctgagccactgactcttctgaaataaaatacacatgggtgtatgttacagactctttagatt...'' <Preview truncated at 128 characters>'	1751	'attctgacatttagactatttcactgaaccagaagtcgaaactaaacatctctgagccactgactcttctgaaata'	0.373333	-6.2
'NM_032840'	'''ggcctcccctccagacctgctccttctccctgctcaccctctgctgggccaggcacccagttcctgacttcccagaggcttcgtttacccagcaggcccctggaggtgtgtagtcactctgcccccac...'' <Preview truncated at 128 characters>'	1533	'cctgctccttctccctgctcaccctctgctgggccaggcacccagttcctgacttcccagaggcttcgtttaccca'	0.626667	-13.1
'NM_032839'	'''tagcacagacttgaaggagtttaaaaggaggctggaaatcaatactgcacactgcacatttgctcagaattgcacatctaacaggaaaagagggagaagaaagaaacttcattcagaggttttgttag...'' <Preview truncated at 128 characters>'	1772	'ggagtttaaaaggaggctggaaatcaatactgcacactgcacatttgctcagaattgcacatctaacaggaaaaga'	0.413333	-7.2
'NM_032836'	'''ctgccaggctgcgtgcgccctgccctccacccagcctcctggactcggcctggaccaggggacctcgggactgcgcgtgaggccccggccctccaaatccaaatccagacgcaggccctgaaatgagg...'' <Preview truncated at 128 characters>'	1098	'cgccctgccctccacccagcctcctggactcggcctggaccaggggacctcgggactgcgcgtgaggccccggccc'	0.786667	-21.9
'NM_032833'	'''gttggcagcctgtagtcctagctagcatacactacctcttacctgagaggtgtcttttaaaaacaaatcttggcagctgtcctttgacatttttttttttagaggaaatgtaacttggatctagttta...'' <Preview truncated at 128 characters>'	2728	'tcctagctagcatacactacctcttacctgagaggtgtcttttaaaaacaaatcttggcagctgtcctttgacatt'	0.413333	-11.2
'NM_032832'	'''taatgtaatttcaataccttggggcagggacatgttttgtttataatttatacatctattaagttctggatatttacagcttcttttgtttttaattgggccagaagattctgcaaatcccaaatctt...'' <Preview truncated at 128 characters>'	1791	'accttggggcagggacatgttttgtttataatttatacatctattaagttctggatatttacagcttcttttgttt'	0.32	-8.82198
'NM_032826'	'''ggcctgtctggagtacgtagaccagtgtcgtcgtgagggtgggaccctgtgaaggtctgaccaccgtttcgcttttgttaatgccgagctacccgcagtgctgagccagccgtgcaaaaggaaatctt...'' <Preview truncated at 128 characters>'	5496	'cgtagaccagtgtcgtcgtgagggtgggaccctgtgaaggtctgaccaccgtttcgcttttgttaatgccgagcta'	0.56	-15.6
'NM_032822'	'''aagtatttgccagtggccatcagggctgagggcaagaatatattttttataaggaattgggaattttagtcttttaagcaaagtttacgaatgaagaaatgaaggatggccacaagcgtaaggcatat...'' <Preview truncated at 128 characters>'	1330	'gccatcagggctgagggcaagaatatattttttataaggaattgggaattttagtcttttaagcaaagtttacgaa'	0.346667	-11.2
'NM_032818'	'''aggaatcttatagattccagaactcaggatacctcagggataggtcacagccaagagtacaaaggaatcttcagtactgaacaaaacagaacccttcatgatttgacaaaggtcactttctgtttgcc...'' <Preview truncated at 128 characters>'	2643	'tccagaactcaggatacctcagggataggtcacagccaagagtacaaaggaatcttcagtactgaacaaaacagaa'	0.44	-11.9
'NM_032815'	'''caccccactccctgtttgacggcccagcctggacttggggagaatgactttcccttttttgccccataagggctagcataagctgaggtagaacttatctttaagctgcagcaaaatcaaggagtgac...'' <Preview truncated at 128 characters>'	2602	'ttgacggcccagcctggacttggggagaatgactttcccttttttgccccataagggctagcataagctgaggtag'	0.533333	-19.4
'NM_032811'	'''acaagaagggatcagatgccacatcgtttttgtcgtgattaatttaacttaaactaaaattttgggtatatgaaagaaggcagcaattcagaagtaaagaagatactaacgtatttcatcatggaagg...'' <Preview truncated at 128 characters>'	3688	'atgccacatcgtttttgtcgtgattaatttaacttaaactaaaattttgggtatatgaaagaaggcagcaattcag'	0.32	-6.6
'NM_032810'	'''gagtaaagatcatttgtacagttcagtgatctagtttggtgtgtcctcttatcagttagtggaaatagaacggaaagagtgctctttaaacaatgagggagctcagtgtttatggttttatactctga...'' <Preview truncated at 128 characters>'	3175	'gtacagttcagtgatctagtttggtgtgtcctcttatcagttagtggaaatagaacggaaagagtgctctttaaac'	0.4	-9.8
'NM_032809'	'''aggcggcacgggctggggggtggcagagagaaggctcctcctcccttccctgggttggtatctgacagctgtggtggctgagggccgttgcccctgactttgccccacccccatcatctgggagtccc...'' <Preview truncated at 128 characters>'	1646	'gggggtggcagagagaaggctcctcctcccttccctgggttggtatctgacagctgtggtggctgagggccgttgc'	0.653333	-20.7
'NM_032804'	'''agccactggcgcccaggagcggtgggccgaagacgtgccctaccctaccacaagggctgtgtctctaccccctagcctgggcgttggatctactggaatgagcagcagccgcttcctcggcagccttg...'' <Preview truncated at 128 characters>'	2622	'ggagcggtgggccgaagacgtgccctaccctaccacaagggctgtgtctctaccccctagcctgggcgttggatct'	0.653333	-18.2
'NM_032796'	'''ctgttcctgaaatagaagaataatccttaacagtctgcaaactgacattaaattctagatgttgacaattactgaatcagaaggcatgaaagagtataattttatgaaattcaaaattattctttttt...'' <Preview truncated at 128 characters>'	2333	'aagaataatccttaacagtctgcaaactgacattaaattctagatgttgacaattactgaatcagaaggcatgaaa'	0.32	-5.3
'NM_032792'	'''tggcgctggggcctggcctcgcccacggtggatccggggcctcccgcacagtcggccacgcccgctgcgggacccgtggttcccgccactagaccacgctccctcctgagcgcaggtcctctctctcc...'' <Preview truncated at 128 characters>'	540	'gcctcgcccacggtggatccggggcctcccgcacagtcggccacgcccgctgcgggacccgtggttcccgccacta'	0.773333	-29.822
'NM_032779'	'''ggagcctgggaccaggagccagaaagttaagagctccccatctctagctggaaaatccagacatttggaattgcatattaaggaagcccagaactggaagcttggaggaaagcatactggagaataag...'' <Preview truncated at 128 characters>'	1714	'gagccagaaagttaagagctccccatctctagctggaaaatccagacatttggaattgcatattaaggaagcccag'	0.453333	-9.8
'NM_032777'	'''ggtggggcgggcgacgcggtagacgggctggccacgcggctcgttcccccgctcctcggggccctccaaggtgtctccgtagtcagcaggttggaggcagaggagccgatggctggaggaagcccaca...'' <Preview truncated at 128 characters>'	1647	'gcggtagacgggctggccacgcggctcgttcccccgctcctcggggccctccaaggtgtctccgtagtcagcaggt'	0.72	-24.2
'NM_032758'	'''ttggtgggtggccccttcctccccccaacatcagtctgctgcagctgccagaaaacatgcctactactaccagcagaaagggagcagagcccagagcatcaccaggagtgcctgctagtgtactggca...'' <Preview truncated at 128 characters>'	721	'ttcctccccccaacatcagtctgctgcagctgccagaaaacatgcctactactaccagcagaaagggagcagagcc'	0.56	-11.1
'NM_032752'	'''gcctctccgcctggggcggcctcaccctggctggtgctgccccctcaccttggtactgatcagcgcccccacccaggacataccttccccaggatagagagcacacctccctcctgtccttgctctca...'' <Preview truncated at 128 characters>'	3120	'gcggcctcaccctggctggtgctgccccctcaccttggtactgatcagcgcccccacccaggacataccttcccca'	0.68	-14.7
'NM_032737'	'''acccacactcctcatccacacacctttctttacccagagccactgaaaactatttttatatcattggctttctttagttcttgatacatttctagagaatttctaagcgaactgccagaacgtgtggg...'' <Preview truncated at 128 characters>'	2746	'ccacacacctttctttacccagagccactgaaaactatttttatatcattggctttctttagttcttgatacattt'	0.346667	-9.8
'NM_032731'	'''gattttaggatggcaatcatgtcttgatgtcctgatttgttctagtatcaataaactgtatacttgctttgaattcatgttagcaataaatgatgttaaaaaaactggcatgtgtctaaacaatagag...'' <Preview truncated at 128 characters>'	1522	'atcatgtcttgatgtcctgatttgttctagtatcaataaactgtatacttgctttgaattcatgttagcaataaat'	0.293333	-8.2
'NM_032730'	'''ataaaaatgcagtttagtgattgttgacgttcttatttggtgagtgcctgtgagcccaaatttttttctagccatccctttcaaacatttttccagattagattatacattccatgatacaagcttta...'' <Preview truncated at 128 characters>'	1225	'agtgattgttgacgttcttatttggtgagtgcctgtgagcccaaatttttttctagccatccctttcaaacatttt'	0.386667	-6.8
'NM_032718'	'''atggatttggacaacataaagcaacaaaatttgagatggttgaatgagggccggaggccatgatgaaaagggcactttggaaagggttggggtggaagggaaatatttccgggtgggtgtgagctgtt...'' <Preview truncated at 128 characters>'	3810	'ataaagcaacaaaatttgagatggttgaatgagggccggaggccatgatgaaaagggcactttggaaagggttggg'	0.466667	-12.3
'NM_032701'	'''caggccggacggggaggcccagcagggagagagggtctctctcctagctgctacccaggacctccagaaggagcccttggacctctgggagggagctgacccttgactccagcatagctctgaccctg...'' <Preview truncated at 128 characters>'	681	'ggcccagcagggagagagggtctctctcctagctgctacccaggacctccagaaggagcccttggacctctgggag'	0.653333	-30.122
'NM_032693'	'''agcatgcttaagcatttcaggtcctcatgtctcaaccacatctactctgtgaaccctggcttagtctgtctgctctgcagcatctgctgtggggatcatctcacagtgaccagaatggcttctcactc...'' <Preview truncated at 128 characters>'	719	'ttcaggtcctcatgtctcaaccacatctactctgtgaaccctggcttagtctgtctgctctgcagcatctgctgtg'	0.52	-11.1
'NM_032683'	'''actgtctgcttcctggaccagatgcaagactgtctcctggcggaccaccccctctgacagaaggggaatgggctcctgcagcaagctcgggtcttgagccacgtcccagcaccacttcagctccggag...'' <Preview truncated at 128 characters>'	687	'gaccagatgcaagactgtctcctggcggaccaccccctctgacagaaggggaatgggctcctgcagcaagctcggg'	0.64	-17
'NM_032664'	'''tttcaaaaatgatcagaatgaaacagactagagccttcttgaggtttattttctaggttgccttaatatttgaacataatagctattctgttgactatccatcaggataataattagttgctgcagta...'' <Preview truncated at 128 characters>'	1753	'gaatgaaacagactagagccttcttgaggtttattttctaggttgccttaatatttgaacataatagctattctgt'	0.333333	-8.9
'NM_032656'	'''ccagaaacctggctgcagggccgaggactggtttggggactggagggctggcagcagcctgtcaccgtgcgaccgtgaccacctggcatgggcttcgtggcctgctctcaggaagtgggtcaagccct...'' <Preview truncated at 128 characters>'	995	'cagggccgaggactggtttggggactggagggctggcagcagcctgtcaccgtgcgaccgtgaccacctggcatgg'	0.693333	-23.522
'NM_032603'	'''gtgccactgccctctgcaaaccaccactggcccctaatggcaggggtctgaggctgccattacctcaggagcttaccaagaaacccatgtcagcaaccgcactcatcagaccatgcactatggatgtg...'' <Preview truncated at 128 characters>'	1348	'gcaaaccaccactggcccctaatggcaggggtctgaggctgccattacctcaggagcttaccaagaaacccatgtc'	0.573333	-15
'NM_032595'	'''caggaatcattccatgactggacaataattaacccccctcccattgtcctccctcccctgtcctcaacaccccacccctcccccttccagcctggggacaggtgccccgactccccccacccctccac...'' <Preview truncated at 128 characters>'	1614	'gactggacaataattaacccccctcccattgtcctccctcccctgtcctcaacaccccacccctcccccttccagc'	0.613333	-6.2
'NM_032582'	'''agctaccactctggctgctagacagcttggcggtgagggagatgactccttgtagctgacatttggcaaaagcgtcactgaaaggcaagctaaatgtagttattttatcctgtggccctgaagcacaa...'' <Preview truncated at 128 characters>'	1925	'tgctagacagcttggcggtgagggagatgactccttgtagctgacatttggcaaaagcgtcactgaaaggcaagct'	0.52	-18.7
'NM_032581'	'''ttagtaacatatttttctcccataacctagtgaacctggaaatacaactttgcttctttatgaaagtaccctgggtctttcatccgtattcctgacaggagccctgatgtcttaaattctgaaggctc...'' <Preview truncated at 128 characters>'	4344	'tctcccataacctagtgaacctggaaatacaactttgcttctttatgaaagtaccctgggtctttcatccgtattc'	0.413333	-10.3
'NM_032575'	'''gcccatcctgcggacagttgtggtgcccccccggcagctcccggcactgcccccgacgaacggaaactcttctgtgaaatagcaataatgtcctactgcccgggcagccccagcccagcccgccggga...'' <Preview truncated at 128 characters>'	2073	'agttgtggtgcccccccggcagctcccggcactgcccccgacgaacggaaactcttctgtgaaatagcaataatgt'	0.586667	-14.2
'NM_032569'	'''gctgtcgacaccccgccctcacccctccaatcccccctctgaccccctcttcctcacatggggtcgggggcctgggagttcattctggaccagcccacctatctccatttccttttatacagactttg...'' <Preview truncated at 128 characters>'	2048	'ccctcacccctccaatcccccctctgaccccctcttcctcacatggggtcgggggcctgggagttcattctggacc'	0.666667	-25.5
'NM_032560'	'''taatggcaacggcctaggatcagtacctgttgaaaaaaactggttctccacccctcccccatacaaaatccacaacaaagcgcagtggtctcttgtgaatgactgacacagatcagcctcttacactt...'' <Preview truncated at 128 characters>'	1148	'aggatcagtacctgttgaaaaaaactggttctccacccctcccccatacaaaatccacaacaaagcgcagtggtct'	0.48	-11.1
'NM_032558'	'''actcggcagaaagtgggattctgcatacgccatctctgagagccatggagggagccacacccctggtgacttcatggtgctggatgggagacgctagcggcatccttcagggccaagtttgataaata...'' <Preview truncated at 128 characters>'	1522	'ggattctgcatacgccatctctgagagccatggagggagccacacccctggtgacttcatggtgctggatgggaga'	0.586667	-23.1
'NM_032557'	'''tcctgagagagtccaaaatgcactggtcacgaaacgtctaatactatgactgttaaaatgtcagactataacaaatatctatcttttatttttcattagacccttatacttcaagagaacacactcag...'' <Preview truncated at 128 characters>'	3418	'aaatgcactggtcacgaaacgtctaatactatgactgttaaaatgtcagactataacaaatatctatcttttattt'	0.293333	-4.7
'NM_032552'	'''aaacaaaagcccgcttgctcgcttgctggaacacaggggccttttaagttgagcgtgcgcactgcatgggaaatagcggccctggaggatgttagacttgctccctctccaagacagcagcagcctgc...'' <Preview truncated at 128 characters>'	2004	'tgctcgcttgctggaacacaggggccttttaagttgagcgtgcgcactgcatgggaaatagcggccctggaggatg'	0.586667	-15.7
'NM_032534'	'''tggcattcctcttctccacatctgctcgttcttgccgagggtgcagtggtggcgtggaagccctgtcaccccaccccaggccaccctctcccagaggacgccatctcccttactgttgctgggagcct...'' <Preview truncated at 128 characters>'	547	'ccacatctgctcgttcttgccgagggtgcagtggtggcgtggaagccctgtcaccccaccccaggccaccctctcc'	0.68	-22
'NM_032525'	'''tcggaatagagccgccccaactcagatcctacaacacgcaagttccttcttgaaccctggtgcctcctaccctatggccctgaatggtgcactggtttaattgtgttggtgtcggcccctcacaaatg...'' <Preview truncated at 128 characters>'	503	'cccaactcagatcctacaacacgcaagttccttcttgaaccctggtgcctcctaccctatggccctgaatggtgca'	0.546667	-7.5
'NM_032515'	'''gctgcccacctggcagtggccgcagcctggccctctgggcccaacgcaggaggccctcagcacccgaacacatcttcctcctccccacccgagcctggagcactctaaccctcggagaccccctaagc...'' <Preview truncated at 128 characters>'	1732	'gtggccgcagcctggccctctgggcccaacgcaggaggccctcagcacccgaacacatcttcctcctccccacccg'	0.72	-16.2
'NM_032509'	'''tttccctttcagcatttatacccaggactgaacatgcagaactgttttttttttttttttatcttaaacacatacacacctccagtttttgctcttttgtgttgtactgaacacaatatttgtgtttt...'' <Preview truncated at 128 characters>'	2647	'ttatacccaggactgaacatgcagaactgttttttttttttttttatcttaaacacatacacacctccagtttttg'	0.32	-3.6
'NM_032494'	'''aatagacataaaaaggtagcaatgtacagataaagagtactttaacgcccatgcgtgttcaagactgttcaagactggtgatttggagtagtttacaagattcctcattcagagtgccctcttgtgtg...'' <Preview truncated at 128 characters>'	627	'gtagcaatgtacagataaagagtactttaacgcccatgcgtgttcaagactgttcaagactggtgatttggagtag'	0.426667	-8.7
'NM_032492'	'''agcctctttggggtgaagcctggacatcccatcgaatgaaaggacactagtacagcggttccaaaatcccttctggtgattttagcagctgtgatgttggtacctggtgcagaccaggccaaagttct...'' <Preview truncated at 128 characters>'	972	'aagcctggacatcccatcgaatgaaaggacactagtacagcggttccaaaatcccttctggtgattttagcagctg'	0.48	-10.622
'NM_032485'	'''aaggacttcaccaagttagggcctcctgggtttattgcagattaaagccatctcagtgaagatatgcgtgcacgcacagacagacagacacacacacacacacacacacacacacacacacacacaca...'' <Preview truncated at 128 characters>'	815	'ttagggcctcctgggtttattgcagattaaagccatctcagtgaagatatgcgtgcacgcacagacagacagacac'	0.493333	-10.5
'NM_032482'	'''gatttctacctcaaccgcgagacctatgcaaggacggtgtggaccaactcgcgcccgcggcatggtgcccgccggcctgccgggctcccacccctggacggcagaggcaaggacggacgggagctcca...'' <Preview truncated at 128 characters>'	2805	'cgcgagacctatgcaaggacggtgtggaccaactcgcgcccgcggcatggtgcccgccggcctgccgggctcccac'	0.746667	-27.2
'NM_032451'	'''cagccccaggtggccaggcctccaggaggcaccaggcaggccctgtatcaggctaggacgctctgagctgtgcatgtacatatatacatatatagatacatttataatatatacacacagtctatata...'' <Preview truncated at 128 characters>'	1052	'aggcctccaggaggcaccaggcaggccctgtatcaggctaggacgctctgagctgtgcatgtacatatatacatat'	0.546667	-20.222
'NM_032449'	'''ggtgggcagctctctgggccttcagaacctttgccccctccttttactcaactaactactcaactcatatctggagagaaaacctaggagtttctcatctatgagaaagacctaccatgctgggtagg...'' <Preview truncated at 128 characters>'	2942	'gggccttcagaacctttgccccctccttttactcaactaactactcaactcatatctggagagaaaacctaggagt'	0.466667	-9.23331
'NM_032448'	'''tcaacctccagaaagagtatggagagaaaaagaggcacacctggacgcagagccctgccagcgccctcctctgctgttgcagctgcaaggagaccatgcctgtgggagccaggcctcgcttgcatgaa...'' <Preview truncated at 128 characters>'	2336	'agtatggagagaaaaagaggcacacctggacgcagagccctgccagcgccctcctctgctgttgcagctgcaagga'	0.6	-13.9991
'NM_032444'	'''tggggccatcccgaccccaccccaacctgccatcagcagcccccacccccgccatttgcagggaggacctgggacacccagcgtgggtcaggcctccacaggcatttctgggcctggggaccacatca...'' <Preview truncated at 128 characters>'	1212	'cccaccccaacctgccatcagcagcccccacccccgccatttgcagggaggacctgggacacccagcgtgggtcag'	0.706667	-18.9
'NM_032435'	'''actaagtgccttactgttgtttaagcatttttttaaggtgaacaaatgaacacaatgtatctacctttgaactgtttcatgctgctgtgttttcaaaagctgtggccatgttcctaaattagtaagat...'' <Preview truncated at 128 characters>'	2437	'gttgtttaagcatttttttaaggtgaacaaatgaacacaatgtatctacctttgaactgtttcatgctgctgtgtt'	0.333333	-10.5
'NM_032431'	'''cactgccccagcccagccccagcctctgctcttttgagcagccctcgctggaacatgtcctgccaccaagtgccagctccctctctgtctgcaccagggagtagtacccccagctctgagaaagaggc...'' <Preview truncated at 128 characters>'	1126	'gccccagcctctgctcttttgagcagccctcgctggaacatgtcctgccaccaagtgccagctccctctctgtctg'	0.626667	-15.7
'NM_032429'	'''ggccctcagcaaccagctctgtagggagctctgccagaggggcagcagctgcagatccacttaggccccagggtccacggatggccccaaaggctgagggccccaaagccacttgtctcctaggatcc...'' <Preview truncated at 128 characters>'	684	'gctctgtagggagctctgccagaggggcagcagctgcagatccacttaggccccagggtccacggatggccccaaa'	0.653333	-21.8741
'NM_032410'	'''agaagttgtgccgctcaatcacagacacctgcacccacaacatacttctgttacacacaagaacatttcaggaaactcagccagcttattttttgtttctcttctatgtcaatacttagtgtttctca...'' <Preview truncated at 128 characters>'	12061	'caatcacagacacctgcacccacaacatacttctgttacacacaagaacatttcaggaaactcagccagcttattt'	0.426667	-3.7
'NM_032409'	'''tgtccctgcatggagctggtgaattactaaaagaacatggcatcctctgtgtcgtgatggtctgtgaatggtgagggtgggagtcaggagacaagacagcgcagagagggctggttagccggaaaagg...'' <Preview truncated at 128 characters>'	840	'ctggtgaattactaaaagaacatggcatcctctgtgtcgtgatggtctgtgaatggtgagggtgggagtcaggaga'	0.493333	-11.9
'NM_032408'	'''agaggcagggccgtggtgacagtatcagtgagtgccatacagaattgtgtattcaccagcatcatgaaacagttgtggtcttttgagttgatcttggcagagtaaagggacgtgtcctggagccattc...'' <Preview truncated at 128 characters>'	1329	'gtgacagtatcagtgagtgccatacagaattgtgtattcaccagcatcatgaaacagttgtggtcttttgagttga'	0.413333	-13.2
'NM_032390'	'''ttttcaatgtattatatttcttttgaaaaatataatatttttatgagagtggactttgtatttcactaggtacaatggaatacaacctttgacaagattttcagaggaaaaatacactgtttggtcaa...'' <Preview truncated at 128 characters>'	795	'atttcttttgaaaaatataatatttttatgagagtggactttgtatttcactaggtacaatggaatacaacctttg'	0.266667	-13.1
'NM_032383'	'''aggtatcatttgaaaaataccataatggcatttgagactgaatttctaaaaattgaatgccaaagtacaagtagaggagttttttattttatatatcacacacacacacacacacacacacacacaca...'' <Preview truncated at 128 characters>'	988	'aataccataatggcatttgagactgaatttctaaaaattgaatgccaaagtacaagtagaggagttttttatttta'	0.28	-12.3
'NM_032382'	'''ccggcgtcccctgcctccagaacgcgggctggaccccaatggagaacaggtggtgtggcaggcgagcgggtgggcagcccgcatcatccagcacgagatggaccacctgcagggctgcctgtttattg...'' <Preview truncated at 128 characters>'	612	'tccagaacgcgggctggaccccaatggagaacaggtggtgtggcaggcgagcgggtgggcagcccgcatcatccag'	0.68	-23.7
'NM_032377'	'''cgacacagaggacccgccccctgagcagccccgcgtactgtggatccagctgttcggttctggtccagagacattccaggggtccagggtgtgggtcctgggctgtcacagccgtgtgtgtgtgtgtg...'' <Preview truncated at 128 characters>'	713	'gccccctgagcagccccgcgtactgtggatccagctgttcggttctggtccagagacattccaggggtccagggtg'	0.653333	-23.1
'NM_032376'	'''gttttatggcaagaggctgagatgggcacagggagccactgagggtcaccctgccttcctccttgctggcccagctgctgtttatttatgctttttggtctgtttgtttgatcttttgcttttttaaa...'' <Preview truncated at 128 characters>'	750	'gctgagatgggcacagggagccactgagggtcaccctgccttcctccttgctggcccagctgctgtttatttatgc'	0.6	-23.7333
'NM_032374'	'''gagtccactctgacccagccagagtccaggtttccacaggaagcagatggagctcctttcacaggggctctgagaaaaactggagctgatctcaagaagccccacatcttcctaaggggccccatggc...'' <Preview truncated at 128 characters>'	1901	'cagccagagtccaggtttccacaggaagcagatggagctcctttcacaggggctctgagaaaaactggagctgatc'	0.546667	-24.4333
'NM_032368'	'''catggtgcagaagcttgtaacattgatcacattcttaatgtaaatggtgtctttcttctggggttttcagttattgcaaagaaatgaagagattctggaaatgcatcaataacctaagaaaaagcgac...'' <Preview truncated at 128 characters>'	4117	'tgtaacattgatcacattcttaatgtaaatggtgtctttcttctggggttttcagttattgcaaagaaatgaagag'	0.333333	-10.6
'NM_032367'	'''gggtgtggccacttccccaccccaggacagcgcttctccgtccaatgccaatgccttcagaccccgctgggaccgaagccgtaaccgaagccaggcccgcagccgctactcactcggaagctccagct...'' <Preview truncated at 128 characters>'	513	'cccaccccaggacagcgcttctccgtccaatgccaatgccttcagaccccgctgggaccgaagccgtaaccgaagc'	0.653333	-11.5
'NM_032364'	'''tgccccttctctttcctcaaatcaatgtcagggagtcaaaagggctgtagcacaggatggagtttgatttatccctcctcccccaacacctaggaactgaatctttttctttttattttttgagatgg...'' <Preview truncated at 128 characters>'	1017	'ctcaaatcaatgtcagggagtcaaaagggctgtagcacaggatggagtttgatttatccctcctcccccaacacct'	0.493333	-13.1
'NM_032357'	'''catgcgcgcaaagaggcagggcagcgagcacagctgttctccgacatggctacgtgatctcaggccttcttccttcacaattagctcttgcccctaccccacgccagctaatgccccttctgtgtccc...'' <Preview truncated at 128 characters>'	1199	'gcagggcagcgagcacagctgttctccgacatggctacgtgatctcaggccttcttccttcacaattagctcttgc'	0.56	-16.9
'NM_032354'	'''ttaccttcatgacgggaacctaaggacgaagcctacaggggcaagggccgcttcgtattcctggaagaaggaaggcataggcttcggttttcccctcggaaactgcttctgctggaggatatgtgttg...'' <Preview truncated at 128 characters>'	1743	'gaacctaaggacgaagcctacaggggcaagggccgcttcgtattcctggaagaaggaaggcataggcttcggtttt'	0.546667	-19.7
'NM_032353'	'''cagggacctgtctccctttacttcttacctcccacctttccagggctttcaaaaggagacagacccagtgtcccccaaagactggatctgtgactccaccagactcaaaaggactccagtcctgaagg...'' <Preview truncated at 128 characters>'	549	'ctttacttcttacctcccacctttccagggctttcaaaaggagacagacccagtgtcccccaaagactggatctgt'	0.506667	-13.3
'NM_032352'	'''tcatgatttaagtgttatctaaatttaccttattagtgttaccaaatgtaagtgccatgagagtaaaaaaatgtattcaataacttaatattctcactgaatcatgagagaatgtgtatttgtaggta...'' <Preview truncated at 128 characters>'	1506	'tatctaaatttaccttattagtgttaccaaatgtaagtgccatgagagtaaaaaaatgtattcaataacttaatat'	0.24	-5.5
'NM_032351'	'''tgacaaaaatgacttctagggtgaagcctgggtgatgaggctgctggaagctttgaagtctcccattcccctcatgctataaaaagaactacctttgttctctcccatcctgctcaggtcttttcagc...'' <Preview truncated at 128 characters>'	640	'ctagggtgaagcctgggtgatgaggctgctggaagctttgaagtctcccattcccctcatgctataaaaagaacta'	0.493333	-17.3845
'NM_032342'	'''ggtgccaagagatgcctttctgaagttggccacttcttgaagattcaaatatttatctctttatttagacatggttgcctgcaggtatttcactgtttactgttgttagagatataggcactggggca...'' <Preview truncated at 128 characters>'	2731	'ctttctgaagttggccacttcttgaagattcaaatatttatctctttatttagacatggttgcctgcaggtatttc'	0.36	-11.1845
'NM_032341'	'''tgcatgtagtgtgtgtgtactgcagctggagtgggccccagaccagagaaaagtggtaaagaatctacctcactgggaatgtcatcattaccaacttcagatgggtttaaccatcccgcccgttcttc...'' <Preview truncated at 128 characters>'	1267	'tgtactgcagctggagtgggccccagaccagagaaaagtggtaaagaatctacctcactgggaatgtcatcattac'	0.493333	-10.3
'NM_032340'	'''gctcaggccttacctcgtgcacatacctaggtgtggagtcttgtacattgccatcgtcaataaaactgccccagtttccccttgaccttacggtttgggaatctcctctagctttcccagaaaggaag...'' <Preview truncated at 128 characters>'	909	'cgtgcacatacctaggtgtggagtcttgtacattgccatcgtcaataaaactgccccagtttccccttgaccttac'	0.493333	-10.1
'NM_032339'	'''ctgcacaggactctgggttcctgctctgttctggggtccaaaccttggtctccctttggtcctgctgggagctccccctgcctctttcccctacttagctccttagcaaagagaccctggcctccact...'' <Preview truncated at 128 characters>'	1088	'ggttcctgctctgttctggggtccaaaccttggtctccctttggtcctgctgggagctccccctgcctctttcccc'	0.626667	-20.2
'NM_032338'	'''actcttaaaaccttggaaaatgccacatgggatagatgacggattagaatgtatacacatgtatactttgatttcaactgccaccaaatgaaaaccatttgttttcctattttaacttggcctttttt...'' <Preview truncated at 128 characters>'	788	'gaaaatgccacatgggatagatgacggattagaatgtatacacatgtatactttgatttcaactgccaccaaatga'	0.373333	-12.322
'NM_032336'	'''aactaggcataaacagccaggcatggtgactcaagcctgtaatcccagcactttgggaggccgaggcgggcggatcatgaggtcaggagttcgagaccaaccgaccaacatggtgaaaccccatcttt...'' <Preview truncated at 128 characters>'	2959	'gccaggcatggtgactcaagcctgtaatcccagcactttgggaggccgaggcgggcggatcatgaggtcaggagtt'	0.613333	-22.9
'NM_032334'	'''atcctttggatactttcaaggacattcaaatgtgaaaatgaattttttacaactagaagtatttataataaaagaccaaacttatttttgtaaatgaacccatatgctttagctaaaattaattataa...'' <Preview truncated at 128 characters>'	2842	'tcaaggacattcaaatgtgaaaatgaattttttacaactagaagtatttataataaaagaccaaacttatttttgt'	0.226667	-5.5
'NM_032329'	'''gaggagctgtgtgcccggatccgaggagcaagttaatctgtcccttcattcgtgtcgcaatatttcccttccttttaaaactaccttgttcggttgatacttagtaactccgtggccagttgaagcgc...'' <Preview truncated at 128 characters>'	4485	'cggatccgaggagcaagttaatctgtcccttcattcgtgtcgcaatatttcccttccttttaaaactaccttgttc'	0.44	-6.7
'NM_032324'	'''agacacgtgcattcctgccttccgtgaaggagtgcccagttcaagaggagcctgatggagccctgcctgtcgaggctgtatgcctatggggttatggaaccttgtgggcttttctagagaaaactcaa...'' <Preview truncated at 128 characters>'	588	'tgccttccgtgaaggagtgcccagttcaagaggagcctgatggagccctgcctgtcgaggctgtatgcctatgggg'	0.613333	-19.3
'NM_032323'	'''gcctctccgccctcgccctcggagtagggggtagcggcttgggtctgacacatctttgaaccttgtggccaggcctggacttcgcccccaggcctaggaccgcggtgggtggaaccctgctactgccc...'' <Preview truncated at 128 characters>'	859	'ccctcggagtagggggtagcggcttgggtctgacacatctttgaaccttgtggccaggcctggacttcgcccccag'	0.64	-23.6
'NM_032320'	'''tgctgatcttccttgaaaccatagcatgctactcttcacagtgacgttgtactctcctcattctgcactgcaaggccactcttcttcattgtgagatgcacataacaatgtttaggatattgcagtgt...'' <Preview truncated at 128 characters>'	835	'aaaccatagcatgctactcttcacagtgacgttgtactctcctcattctgcactgcaaggccactcttcttcattg'	0.466667	-5.3
'NM_032316'	'''atggttgctcctagccaagatgttggcctttctgtgcccacccagacttggtttgggccaccagaggctgaagtgtatttcctgtgcattccaagtgttgcctgcatgcctgttctgtctgggccaca...'' <Preview truncated at 128 characters>'	2500	'caagatgttggcctttctgtgcccacccagacttggtttgggccaccagaggctgaagtgtatttcctgtgcattc'	0.533333	-22.8
'NM_032314'	'''ttcctttcctatcatggagcatgaaccagtcatatcctgttgaaagcctggaactgaaggataatctggcaaatgagacagcagcagagcatctcctcttaaggatacgtgccttggactcatgtttg...'' <Preview truncated at 128 characters>'	526	'ggagcatgaaccagtcatatcctgttgaaagcctggaactgaaggataatctggcaaatgagacagcagcagagca'	0.48	-10.3
'NM_032312'	'''tccaagttatacatgaatagaaaaagatggtgttaaatttgtgtgtaggctgggaattcttgctgaaggaattggagaaaacctgttgctgcaaaattttacatgttccagatggaaagggaagtcta...'' <Preview truncated at 128 characters>'	980	'aatagaaaaagatggtgttaaatttgtgtgtaggctgggaattcttgctgaaggaattggagaaaacctgttgctg'	0.386667	-9.4
'NM_032311'	'''gcaggggagtgaggcagccagaagtgggggcagaggagggtggctctgtttccccaaggcaaagcttatgaccaatgggccatcggactggagacccctgattgtgggaagggttgccagggataaag...'' <Preview truncated at 128 characters>'	2070	'agccagaagtgggggcagaggagggtggctctgtttccccaaggcaaagcttatgaccaatgggccatcggactgg'	0.6	-20.522
'NM_032307'	'''cctcaagtgtaaactgatccaaagaaaaccccctgcgttttatatcatatcatctgtacagttttgctttgatatttagagaacatgatcgaggttataggaaattgattgcccattctcacttgaaa...'' <Preview truncated at 128 characters>'	1211	'gatccaaagaaaaccccctgcgttttatatcatatcatctgtacagttttgctttgatatttagagaacatgatcg'	0.36	-7.3
'NM_032299'	'''caagaactatgtgaagaaaatgcaaacctttcaattcccacgtgtatacaagctaatgtgatgagggggaaaaaaatccaacgggtgcattttcattcatatgaaagacttctcatagtacttttttt...'' <Preview truncated at 128 characters>'	11675	'gaaaatgcaaacctttcaattcccacgtgtatacaagctaatgtgatgagggggaaaaaaatccaacgggtgcatt'	0.413333	-12.4
'NM_032295'	'''ccagcagtgaaggctgcactagttttctacactacaggaattactgttgatgatttttgctgttgtttcatgaatgtgccgagtgacttctgactctgccagcatctttgacctctgactctgcccgc...'' <Preview truncated at 128 characters>'	1527	'gcactagttttctacactacaggaattactgttgatgatttttgctgttgtttcatgaatgtgccgagtgacttct'	0.386667	-11
'NM_032294'	'''gcccctgcatgcacccagggccacccggcagcacactcatcccgcgcctccagaggcccacccctcatgcaacagccgcccccgcaggcagggggctggggactgcagccccactcccgcccctcccc...'' <Preview truncated at 128 characters>'	1917	'cagggccacccggcagcacactcatcccgcgcctccagaggcccacccctcatgcaacagccgcccccgcaggcag'	0.746667	-16.6
'NM_032290'	'''tgatgctagaaagtatggattgactttctaaatctgttcagtttgcattggtacttactgtggacttcatagcttactgacagatagtaatttgatttatttattgacagactttgcagccttgctaa...'' <Preview truncated at 128 characters>'	556	'tggattgactttctaaatctgttcagtttgcattggtacttactgtggacttcatagcttactgacagatagtaat'	0.36	-14.9
'NM_032287'	'''gaatccgccagcacttggtagcgtctgcagccacccaggtagcatacgctctttgctgtgtagaagaaatgcccatacgacagctttgcccctgtttgaagacctcccttcttgcctctccagacgtg...'' <Preview truncated at 128 characters>'	4298	'tggtagcgtctgcagccacccaggtagcatacgctctttgctgtgtagaagaaatgcccatacgacagctttgccc'	0.546667	-21.5
'NM_032286'	'''ccagctcaccctccctgtgtgaagatcccctgggactgcgatgcggcgtgaggctgggactgcgagtgctgacgccaccttcctgctgaggtgggactgggccctggacacacccctcagcccctctg...'' <Preview truncated at 128 characters>'	608	'tgtgtgaagatcccctgggactgcgatgcggcgtgaggctgggactgcgagtgctgacgccaccttcctgctgagg'	0.653333	-15.1
'NM_032283'	'''ccacggctcagtacttgccacctgctggcctgtctgaccctccgcactcacctgccgggaccctccctattccatccaagggaagcagaactgccaaagactcaagtcttttcatatttatttcccat...'' <Preview truncated at 128 characters>'	1903	'tgccacctgctggcctgtctgaccctccgcactcacctgccgggaccctccctattccatccaagggaagcagaac'	0.64	-14.4
'NM_032272'	'''tgaggaggagccgaggccccagcttcatccagcttcaaccaatgcctggacctgtccacctgagaggcccctggggcctccccagctgctggccagaccctggcgctgccacagtcctggcactgccc...'' <Preview truncated at 128 characters>'	556	'gccccagcttcatccagcttcaaccaatgcctggacctgtccacctgagaggcccctggggcctccccagctgctg'	0.666667	-18.6
'NM_032271'	'''caggatccaggccaggctgtggtttcccctgaaccagccctggacctttctgagccaggctggccacatggggtggtctcggggtttctgcctgccccgtgggcataggtggacaggctctggcagcc...'' <Preview truncated at 128 characters>'	1564	'gctgtggtttcccctgaaccagccctggacctttctgagccaggctggccacatggggtggtctcggggtttctgc'	0.64	-26.3
'NM_032268'	'''cctgcgggcttgcttgctgactcctctcaaagggacagagcgcccctgctccagggaggaggctcaccggaccctggggcagagctgagcttgggacaccagcgggaacagggcaccccttctgcact...'' <Preview truncated at 128 characters>'	3294	'gctgactcctctcaaagggacagagcgcccctgctccagggaggaggctcaccggaccctggggcagagctgagct'	0.68	-26.9
'NM_032242'	'''gccccagctgtgatcatccagcatgatgcagcgtgaggacagctgagcagggaccgggacagccctcaccgcatgcgtgtggagtgtccggtggtgctcgggccgccgcagtgcagcgactgcccggc...'' <Preview truncated at 128 characters>'	3380	'atccagcatgatgcagcgtgaggacagctgagcagggaccgggacagccctcaccgcatgcgtgtggagtgtccgg'	0.653333	-20.3845
'NM_032233'	'''ctcgaggtgaagctggatgggggatccagtggagcaggagttgacggacagtccgttcacatcgctgtgtttccttgttaacatttttctttctgcagagaggaagatatgtttttgctgctttatat...'' <Preview truncated at 128 characters>'	950	'gatgggggatccagtggagcaggagttgacggacagtccgttcacatcgctgtgtttccttgttaacatttttctt'	0.493333	-19.2
'NM_032228'	'''agaccaaggattcagcattagaacatctatacatatggtgatctaaatgtacaaaatgtaaaatgtataagtcatctcactttttgtcaagacattaaaccatcttagatcggagtgtgaagtaaatt...'' <Preview truncated at 128 characters>'	3589	'cattagaacatctatacatatggtgatctaaatgtacaaaatgtaaaatgtataagtcatctcactttttgtcaag'	0.28	-10.3
'NM_032226'	'''gccgtcaggcagcctctgatgtggcttttcattgttcatttggcctttgtgtctataaccttctggcactgtgtttattatctatgattaaataaagtgagtttttggttttgtttttttaatttcag...'' <Preview truncated at 128 characters>'	896	'ctgatgtggcttttcattgttcatttggcctttgtgtctataaccttctggcactgtgtttattatctatgattaa'	0.36	-6.8
'NM_032221'	'''aacttttttcatttaagaaattattgtgacttgtaagtttcttatcccataaaggtttgttacttccctcacttcacctccataagaacctgtgtttccataagtaagattacgtacctgatttcctg...'' <Preview truncated at 128 characters>'	2500	'agaaattattgtgacttgtaagtttcttatcccataaaggtttgttacttccctcacttcacctccataagaacct'	0.36	-5.3
'NM_032217'	'''tgaggatcagcttgttagcctgcagattccttttcatttggaggaaatcacaagtggccgaaaaaaaaaattatgctcccaaatcattctactgatgtgcttgactgaagtgtgtaggctttttgcag...'' <Preview truncated at 128 characters>'	2270	'tagcctgcagattccttttcatttggaggaaatcacaagtggccgaaaaaaaaaattatgctcccaaatcattcta'	0.373333	-8.2
'NM_032207'	'''gcgccagcaggtggagcttgacgtgacgtcttaacaaaagcaaagcaccgcagcttcccagagttaccagcgcagcacttaagacaggatcttacggcggggtggggctcctggaccgtgaccggcgt...'' <Preview truncated at 128 characters>'	1316	'gcttgacgtgacgtcttaacaaaagcaaagcaccgcagcttcccagagttaccagcgcagcacttaagacaggatc'	0.52	-8
'NM_032206'	'''tggccccctcaagacctttggaatccagccaagtgatgcacccaaatgatccacctttcgcccactgggataattgactcaggaaagaagagcctcggcagggcgctctgcactccacccaggaggaa...'' <Preview truncated at 128 characters>'	1014	'ctttggaatccagccaagtgatgcacccaaatgatccacctttcgcccactgggataattgactcaggaaagaaga'	0.48	-8.6
'NM_032195'	'''caaatttatcgggtggagggattgatcggagagggcagatcctcaggttcaacacaagaactggattggaaaaggtcattgtaggttgatgtgagcatcttgggtacatagcccattgcccttaatga...'' <Preview truncated at 128 characters>'	552	'gagggattgatcggagagggcagatcctcaggttcaacacaagaactggattggaaaaggtcattgtaggttgatg'	0.48	-15.122
'NM_032194'	'''tggaacttagccagccactactgtttcattgtgttctacttaagagaattatcaagcgtcaatccattcagagtttcttataagatcttattatatatttttataacatgataattttacgatatatt...'' <Preview truncated at 128 characters>'	2693	'cactactgtttcattgtgttctacttaagagaattatcaagcgtcaatccattcagagtttcttataagatcttat'	0.32	-7.3
'NM_032193'	'''gaaccagagcttgaaattcaaagctgcgatcccttcacagcagtaaaccagctctttggaaccgattccatcaccccaataaaggagctcttcacagcacctgtgagtctgggcgccttagagcccct...'' <Preview truncated at 128 characters>'	2110	'attcaaagctgcgatcccttcacagcagtaaaccagctctttggaaccgattccatcaccccaataaaggagctct'	0.48	-15.0887
'NM_032182'	'''ctaaacaaaagaaactctccacctagcactgtttttcttcattgcttactgagagggtttttgagaacttaatctggggggagaactgctttctcagataccttaactcccgagaagagagtccttgt...'' <Preview truncated at 128 characters>'	1715	'tctccacctagcactgtttttcttcattgcttactgagagggtttttgagaacttaatctggggggagaactgctt'	0.44	-16.9
'NM_032178'	'''tggtcttgtgatgtccatgaggttctgccacatgcccttgagggctctgagtccagagttaactgccctgctgacatcctgttaggtttcctagcttaacatgtggaaggaaaagcatatcaagcata...'' <Preview truncated at 128 characters>'	673	'catgaggttctgccacatgcccttgagggctctgagtccagagttaactgccctgctgacatcctgttaggtttcc'	0.546667	-15.9703
'NM_032177'	'''gtacattttcaacagtttgaggactaagcctttctaaaataacattgtaataaaccatttttactgagattgcaacgttttgcactgataaacatgagaatctggaggaaagacaattgttttcttgt...'' <Preview truncated at 128 characters>'	2408	'tttgaggactaagcctttctaaaataacattgtaataaaccatttttactgagattgcaacgttttgcactgataa'	0.306667	-8.5
'NM_032175'	'''tgtctgctaaataagacatataagaactctgaagttggaatagatttgactgtattaaatgttggcgagagactctctttgatacattaaaaaaactgtttgcagaagcagttctgtggaagagactg...'' <Preview truncated at 128 characters>'	3283	'acatataagaactctgaagttggaatagatttgactgtattaaatgttggcgagagactctctttgatacattaaa'	0.32	-8.4
'NM_032174'	'''ggttgtccagagccagcccccacagcagctggaacctctgagtcaggtgccctagggccaaagactaggcccctcttcagagcccaccttgctgggtgatctctaggacccaggagcagagtggtgga...'' <Preview truncated at 128 characters>'	1667	'gcccccacagcagctggaacctctgagtcaggtgccctagggccaaagactaggcccctcttcagagcccaccttg'	0.64	-18.3
'NM_032169'	'''ggagggtggcactgccacatcccactggcagaaactctcctttatacaaacttcattggctccaacatttgaatctcatatttttgtagcagtttgagcacagggttaattattcatttgtggtaaag...'' <Preview truncated at 128 characters>'	833	'cacatcccactggcagaaactctcctttatacaaacttcattggctccaacatttgaatctcatatttttgtagca'	0.386667	-5.8
'NM_032160'	'''atgctgcaggtcagcagaaatttgcactaataatacttaccaacccactttgtggatatgaatcagaagagtttgtttattctttagtgtgtgtgtgtgtgtgcacgcgtgtatgtgttcagtgttgt...'' <Preview truncated at 128 characters>'	4388	'agaaatttgcactaataatacttaccaacccactttgtggatatgaatcagaagagtttgtttattctttagtgtg'	0.32	-11.9
'NM_032151'	'''tttcttccaaaatacatgtaaaatcttgtacacatcttagctgcaatgtatgttgaaggaaatttatgtgaacaaatagagttgttctttttctcttttttttaagacagagtgttgctctgtcgccc...'' <Preview truncated at 128 characters>'	1982	'atgtaaaatcttgtacacatcttagctgcaatgtatgttgaaggaaatttatgtgaacaaatagagttgttctttt'	0.293333	-10.3
'NM_032148'	'''taaattctacaaactgctctcaagttaccaaggaagaaaatacacgacaaccacttatggctctttttcaaaactcttaaatcagtagtttgacttttgccagggtaatcttcagttggccctgattc...'' <Preview truncated at 128 characters>'	2599	'gctctcaagttaccaaggaagaaaatacacgacaaccacttatggctctttttcaaaactcttaaatcagtagttt'	0.36	-2.7
'NM_032145'	'''aagttgtaatattactagcacatatatgcaagcacctagtataatttctttgtaatatgtgaaactttattaatgtattaaatattacaactagctaaatttattgtcactgtgtatataatgttttg...'' <Preview truncated at 128 characters>'	1983	'tagcacatatatgcaagcacctagtataatttctttgtaatatgtgaaactttattaatgtattaaatattacaac'	0.24	-9.8
'NM_032139'	'''caggaatgaggagttgttgaacccactgctaggaagcaaggatgcaacaagatgatgctgagcgtgaacacatctgagaactaaatgtgcttccatgagactggcttgagaagtcttcagcaccaagt...'' <Preview truncated at 128 characters>'	1152	'gttgaacccactgctaggaagcaaggatgcaacaagatgatgctgagcgtgaacacatctgagaactaaatgtgct'	0.466667	-11
'NM_032125'	'''tggctgctcggtggccccacacccaccagggtcccgaggaaacagccgccatcccttttggttccagatttttttctcctcaccccaaaaggcagggttgggcctgctgttgtggaccgggggtcggg...'' <Preview truncated at 128 characters>'	949	'cccacacccaccagggtcccgaggaaacagccgccatcccttttggttccagatttttttctcctcaccccaaaag'	0.56	-10.6
'NM_032124'	'''agcaatgtgtgcatctgaagcaacttgaaatgcagcttcttattgtctggaatgaatcccttaccaactcagtgccagcatcggtagacaccagtcagtgctgatcgctttttaaccctcttttgttg...'' <Preview truncated at 128 characters>'	1332	'tgaagcaacttgaaatgcagcttcttattgtctggaatgaatcccttaccaactcagtgccagcatcggtagacac'	0.453333	-12
'NM_032121'	'''aaaggtcccagagatatatagacactggagtactggaaattgaaaaacgaaaatcgtgtgtgtttgaaaagaagaatgcaacttgtatattttgtattacctctttttttcaagtgatttaaatagtt...'' <Preview truncated at 128 characters>'	2869	'atatagacactggagtactggaaattgaaaaacgaaaatcgtgtgtgtttgaaaagaagaatgcaacttgtatatt'	0.32	-7
'NM_032120'	'''agtgccagcagcaacttagtattttctaaaaagaacatttattatttatttttagcctgtcattttaattcttcaagagattttactgctggtattttttaatgcactcctctttgtaatttcattca...'' <Preview truncated at 128 characters>'	3558	'ttagtattttctaaaaagaacatttattatttatttttagcctgtcattttaattcttcaagagattttactgctg'	0.226667	-6.09716
'NM_032102'	'''gaaaatgatgcatcaggaagcaacgtgatggaggacttgggggaaaaggatcacatactcagtctatggaagcaacgtccctggaagaagaggctgcctattgaaaaggttgtgtcacacttttctac...'' <Preview truncated at 128 characters>'	3150	'ggaagcaacgtgatggaggacttgggggaaaaggatcacatactcagtctatggaagcaacgtccctggaagaaga'	0.506667	-9.8
'NM_032039'	'''aggcacgccagccagagcctgtggagagactccgcctgctgacactaaacgtcctgggaagtgggcccttccctgggtctctgcactgactcccccactcctgaccctggtgatggtcgccactgggc...'' <Preview truncated at 128 characters>'	1114	'agcctgtggagagactccgcctgctgacactaaacgtcctgggaagtgggcccttccctgggtctctgcactgact'	0.613333	-20.8
'NM_032025'	'''agattcacggaaagcaagttgatgaccagaaatcagtgcaaacacatcttctgttaaacccattggtatacacagaatattcctgtgcccacacttaatgtcaatctataattttaaccatttatcca...'' <Preview truncated at 128 characters>'	2120	'aagttgatgaccagaaatcagtgcaaacacatcttctgttaaacccattggtatacacagaatattcctgtgccca'	0.4	-11.4
'NM_032020'	'''agtgcagcagagtggctgatgctgcaagttatgtctaaggctaggaactatcaggtgtctataattgtagcacatggagaaagcaaatgtaaaactggataagaaaattattttggcagttcagccct...'' <Preview truncated at 128 characters>'	895	'ctgatgctgcaagttatgtctaaggctaggaactatcaggtgtctataattgtagcacatggagaaagcaaatgta'	0.4	-12.9
'NM_032017'	'''cagcctcagccggggccaccagcactgctgccacttcttccagccccagccaaaggcgtggctgtcagggctgggccctgtagtgctggactctcccgggccacaatagggacagggcagggacaggg...'' <Preview truncated at 128 characters>'	2141	'ccaccagcactgctgccacttcttccagccccagccaaaggcgtggctgtcagggctgggccctgtagtgctggac'	0.666667	-34.9107
'NM_032016'	'''gtactacttttgttaaatgtgaaaaaccctcacagaaagtcatcgaggcaaaaagaggcaggcagtggagtctccctgtcgacagtaaagttgaaatggtgacgtccactgctggctttattgaacag...'' <Preview truncated at 128 characters>'	777	'aatgtgaaaaaccctcacagaaagtcatcgaggcaaaaagaggcaggcagtggagtctccctgtcgacagtaaagt'	0.48	-11.7
'NM_032015'	'''agcctccttccctgcctgcccacccctccatgctccacgcaggcactcacgctaggacagcattaacacctcatctccgggtcctggtctgaatcccctcctacccctgtggccatcctgccatacat...'' <Preview truncated at 128 characters>'	911	'ctgcccacccctccatgctccacgcaggcactcacgctaggacagcattaacacctcatctccgggtcctggtctg'	0.626667	-14.5854
'NM_032012'	'''tgtggtttcctctgcagtgatttttctaggaagttcaaatttgacagcgagttcagctcagctgtggccctctgcccttccagctgtgcctagcaagcaaaacccaggaaagaagcagaagcctcctg...'' <Preview truncated at 128 characters>'	5334	'agtgatttttctaggaagttcaaatttgacagcgagttcagctcagctgtggccctctgcccttccagctgtgcct'	0.506667	-17.1
'NM_031966'	'''cttgtaaacttgagttggagtactatatttacaaataaaattggcaccatgtgccatctgtacatattactgttgcatttacttttaataaagcttgtggccccttttacttttttatagcttaacta...'' <Preview truncated at 128 characters>'	622	'tggagtactatatttacaaataaaattggcaccatgtgccatctgtacatattactgttgcatttacttttaataa'	0.293333	-11.022
'NM_031954'	'''gcaggcaagagaccgagccgccctcctctcaccgcccccactccctgccgtgctacacccagatcctgtgcaggctgccgggccccttctgcttcccttggagcctggagatacttttgtaacaagcc...'' <Preview truncated at 128 characters>'	2955	'agccgccctcctctcaccgcccccactccctgccgtgctacacccagatcctgtgcaggctgccgggccccttctg'	0.72	-11.8
'NM_031953'	'''gactacacaaataaaccaccagaaaaatgtctgtgtaataatagacatgaaacattttcctcttttccacagagggcttaactgagaaccgtattgatttttattttagttacctccctctagtttta...'' <Preview truncated at 128 characters>'	525	'ccaccagaaaaatgtctgtgtaataatagacatgaaacattttcctcttttccacagagggcttaactgagaaccg'	0.4	-13.3
'NM_031942'	'''tatctggaaaatttgctgcctgccttctacttctcaaatctttcttgtaaaagtttccaattttttcactgaaacctgagttaaaaatcttgatgatcagcctgtttcataagaaactccaatcaagt...'' <Preview truncated at 128 characters>'	1355	'ctgcctgccttctacttctcaaatctttcttgtaaaagtttccaattttttcactgaaacctgagttaaaaatctt'	0.333333	-5.7
'NM_031918'	'''ggccctcgtgcagcccaccctgaccgccaggatgcttctgccatccaggggtgtagtgaggacccacggggagcctgggccccttccagccgtgggcaaaccctgaagacacccctgcccccctccag...'' <Preview truncated at 128 characters>'	2077	'caccctgaccgccaggatgcttctgccatccaggggtgtagtgaggacccacggggagcctgggccccttccagcc'	0.693333	-18.9
'NM_031904'	'''ggacgctgcacccggcaggaggagggcgactgggggccctggcccggcactgtcctcctgaggggcaggcgccggctgcaacagtctcatgggtcaccacgtggggagggctgcctcagcaggtttct...'' <Preview truncated at 128 characters>'	2188	'caggaggagggcgactgggggccctggcccggcactgtcctcctgaggggcaggcgccggctgcaacagtctcatg'	0.733333	-27.7
'NM_031902'	'''cctctctggccttgtgcagccagttcctgtgctgccctgcacctaggagagactcagcccctcacagcttgggatgttaccttgccttttgtttgttttgagggaagtttaatctttaaactctttgg...'' <Preview truncated at 128 characters>'	1966	'gcagccagttcctgtgctgccctgcacctaggagagactcagcccctcacagcttgggatgttaccttgccttttg'	0.586667	-16.9
'NM_031899'	'''caccctgggctgtgacaaggcccatgatgacatttcatgaggcccagatgtgggcaggcagcccgggctgcactatgcggtcaggattccttgctgctttggtgggacatgaggcctcagtgggtggt...'' <Preview truncated at 128 characters>'	1644	'caaggcccatgatgacatttcatgaggcccagatgtgggcaggcagcccgggctgcactatgcggtcaggattcct'	0.6	-25.9
'NM_031866'	'''gcggaggggagggggcgcccaggaggggtggggaggggggcgaggagagccaagtgcagcgaagggacacttgatgggctgaggttcccaccccttcacagtgttgattgctattagcatgataatga...'' <Preview truncated at 128 characters>'	1096	'cgcccaggaggggtggggaggggggcgaggagagccaagtgcagcgaagggacacttgatgggctgaggttcccac'	0.693333	-19.7
'NM_031492'	'''aaactggaggtaggataattgcggactgaaccctcgggctgcggtcatatatgagaacttgctccgcgcggtcccctttgccgggatgtttccattgcttcatgtttcagtaaacaaaaggagtttgt...'' <Preview truncated at 128 characters>'	594	'taattgcggactgaaccctcgggctgcggtcatatatgagaacttgctccgcgcggtcccctttgccgggatgttt'	0.573333	-16.9
'NM_031490'	'''gtccaaatctcaattttttagaattttaagttatgaagtgctcaaaggtactgacacagttgattttattcacaccattaggggtatgcaagatgtccctgttttataaacataatcacaacagtaat...'' <Preview truncated at 128 characters>'	2192	'ttttagaattttaagttatgaagtgctcaaaggtactgacacagttgattttattcacaccattaggggtatgcaa'	0.333333	-10.2
'NM_031488'	'''gccttcctgcctccagcctggcttctagctggaagccagcccagcgtttctctaccaccaccaccatgcctccacctgactttggcttggagactgatcctctctgtgtaaattctgcccggtgctgt...'' <Preview truncated at 128 characters>'	1033	'gcctggcttctagctggaagccagcccagcgtttctctaccaccaccaccatgcctccacctgactttggcttgga'	0.6	-18.9
'NM_031485'	'''ggcgtcccactggctctgatcttgcttcctgcttggaaactgaagtcgaattgggctcccctggaaggggttcattcaggtctgttgactgagactggccggcctgtgggctgccgtgatggattctg...'' <Preview truncated at 128 characters>'	882	'ctgatcttgcttcctgcttggaaactgaagtcgaattgggctcccctggaaggggttcattcaggtctgttgactg'	0.52	-18.5
'NM_031484'	'''ggccgcccgcgcccgccgcggccccgatcggggcgggggaatccccggagaccagcctccttaatcccttcccccgccgccgccccgcgcgggtgcgccctggcaccctctccctgccctccagcgtt...'' <Preview truncated at 128 characters>'	2559	'ccgcggccccgatcggggcgggggaatccccggagaccagcctccttaatcccttcccccgccgccgccccgcgcg'	0.8	-31.3
'NM_031480'	'''aatgagaaccatattatgtacagtcattttcctcagttccttttctcgcctgaactcttaagctgcatctggaagatggcttattggttttaaccagattgtcatcgtggcactgtctgtgaagacgg...'' <Preview truncated at 128 characters>'	614	'atgtacagtcattttcctcagttccttttctcgcctgaactcttaagctgcatctggaagatggcttattggtttt'	0.413333	-13.6
'NM_031479'	'''caagaggacctggggctttggagtgaagagaccaagatgaagtttcccaggcacagggcatctgtgactggaggcatcagattcctgatccacaccccaacccaacaaccacctggcaatatgactca...'' <Preview truncated at 128 characters>'	1181	'ctttggagtgaagagaccaagatgaagtttcccaggcacagggcatctgtgactggaggcatcagattcctgatcc'	0.52	-17.7
'NM_031459'	'''ctcctgagcaggacctgggcccggttcagctccccacaaggacttctctgtctggagacagccccagacccttttgtgtcccatgcccaccctccccacgctgcagtgggcttgtgtgtgatgtgcag...'' <Preview truncated at 128 characters>'	1708	'tgggcccggttcagctccccacaaggacttctctgtctggagacagccccagacccttttgtgtcccatgcccacc'	0.626667	-16.5262
'NM_031455'	'''cgggcctgggggctgccaggtgtgcagggccaatcctggcggtaattgagaatgagtgaggtttcgtacatgcagctatttcaagggttgtaagagtttttgtttttaatcacgcatttggtagagtc...'' <Preview truncated at 128 characters>'	1806	'ccaggtgtgcagggccaatcctggcggtaattgagaatgagtgaggtttcgtacatgcagctatttcaagggttgt'	0.506667	-12.2
'NM_031453'	'''gctgaggctgcaccaagacctcgtgtgtcaccccacagagctgtctgtgggtgccttctcaatctcagggcaaaagcccctggagaatatttcagccagcagagaattttgacttgcagtaggatttg...'' <Preview truncated at 128 characters>'	2660	'agacctcgtgtgtcaccccacagagctgtctgtgggtgccttctcaatctcagggcaaaagcccctggagaatatt'	0.546667	-22.5
'NM_031452'	'''tagaaatgttggcagcttttagtaaaagcatttactctgttaccatgagaaaagtttgggtgtcttctgttggtcatagttttacatctgattttacagaatggattattgattttttggaagttgag...'' <Preview truncated at 128 characters>'	1006	'cttttagtaaaagcatttactctgttaccatgagaaaagtttgggtgtcttctgttggtcatagttttacatctga'	0.346667	-10.5
'NM_031449'	'''tcctgtgtttaccccaagcccggcggggacacgctcacagatgtcaccacagccctgcccttcatgcccagccccatgggacacccggtggtctttcccaaacctcccccaaaacacacctggagcca...'' <Preview truncated at 128 characters>'	2273	'aagcccggcggggacacgctcacagatgtcaccacagccctgcccttcatgcccagccccatgggacacccggtgg'	0.693333	-17.4
'NM_031444'	'''cagcaggagcctggtgcgcctaggccctcggaccccatccccaccccagccgggcccgctcaggatgccctggcccaggcttggggctgctggggttggaatgtggaactgcagcctcagcccatctg...'' <Preview truncated at 128 characters>'	2591	'gcgcctaggccctcggaccccatccccaccccagccgggcccgctcaggatgccctggcccaggcttggggctgct'	0.773333	-23.5
'NM_031442'	'''aaccaatagtctcaaagtaaaaacaaccaccaccatccaacaaaaggattacgtctgcatcttttctaacttactattttctaaaacacttgtggagcatcaagcagtttgctcagttgatttaatct...'' <Preview truncated at 128 characters>'	3263	'agtaaaaacaaccaccaccatccaacaaaaggattacgtctgcatcttttctaacttactattttctaaaacactt'	0.333333	-2.8
'NM_031431'	'''gcaggccagccgggctgtgcacctaaatgtctgtctgggaggagcaggctgagaagtcttgcagtctgcaggacaccgaggaatcgtatgtgggaacgtccccgagaaccacacgagcgtgctgctca...'' <Preview truncated at 128 characters>'	1972	'tgtgcacctaaatgtctgtctgggaggagcaggctgagaagtcttgcagtctgcaggacaccgaggaatcgtatgt'	0.533333	-19.2
'NM_031412'	'''gtggttggaagcccagcagatgggagcacctggacttgggggtaggggaggggtgtgtgtgcgcgacatggggaaagagggtggctcccaccgcaaggagacagaaggtgaagacatctagaaacatt...'' <Preview truncated at 128 characters>'	1284	'gcagatgggagcacctggacttgggggtaggggaggggtgtgtgtgcgcgacatggggaaagagggtggctcccac'	0.666667	-19.1
'NM_031407'	'''taaggccctgcccaactccgtggggttttttttaccattgttggacctggggaggggggagttaaaaaaagaaccagaaagaaattgtcaaaaaccaataaatgaaatccaccaactcaccgtgtgtg...'' <Preview truncated at 128 characters>'	1219	'ctccgtggggttttttttaccattgttggacctggggaggggggagttaaaaaaagaaccagaaagaaattgtcaa'	0.44	-10.6
'NM_031308'	'''ctgggcttcctccgtgcagttttctgcaactctggagaagtggaggcatacttgtgtgtctgggttgtttttttttttttttttttttttgtcattctttaattttgttgttttacccattcgttatc...'' <Preview truncated at 128 characters>'	679	'gcagttttctgcaactctggagaagtggaggcatacttgtgtgtctgggttgtttttttttttttttttttttttg'	0.36	-11.1826
'NM_031284'	'''gaagattcttaggggtaatttttctgaggaaggagaactagccaacttaagaattacaggaagaaagtggtttggaagacagccaaagaaataaaagcagattaaactgtatcaggtacattccagcc...'' <Preview truncated at 128 characters>'	980	'taatttttctgaggaaggagaactagccaacttaagaattacaggaagaaagtggtttggaagacagccaaagaaa'	0.373333	-10.2
'NM_031231'	'''gccagacctgcacacgccgagggccccgggaccctgcctgcctccctctggagccttctggactggccagcccagcgcaaagaccagggcttgtctcctcctggacttgggcctggtggaagggctct...'' <Preview truncated at 128 characters>'	766	'gccgagggccccgggaccctgcctgcctccctctggagccttctggactggccagcccagcgcaaagaccagggct'	0.733333	-21.1
'NM_031217'	'''atcacttcaaaaccaagcaaaatgaagttgatcaaatctgcttttcaaagtttatcaataccctttcaaaaatatatttaaaatctttgaaagaagacccatcttaaagctaagtttacccaagtact...'' <Preview truncated at 128 characters>'	584	'agcaaaatgaagttgatcaaatctgcttttcaaagtttatcaataccctttcaaaaatatatttaaaatctttgaa'	0.24	-8.1
'NM_030981'	'''gaggggcacatggagtgggacaggagggggcaccttctccagatgatgtccctggagggggcaggaggtacctccctctccctctcctggggcatttgagtctgtggctttggggtgtcctgggctcc...'' <Preview truncated at 128 characters>'	1254	'tgggacaggagggggcaccttctccagatgatgtccctggagggggcaggaggtacctccctctccctctcctggg'	0.666667	-31.322
'NM_030980'	'''tggcaatggggacgctggtgatatgaggaggcagaggcagcacccaggagaaacagggcagtggaccaatggacagctccaccagctccacatctttggaagctagatttggggagagagaagctcta...'' <Preview truncated at 128 characters>'	728	'tggtgatatgaggaggcagaggcagcacccaggagaaacagggcagtggaccaatggacagctccaccagctccac'	0.6	-13.4
'NM_030978'	'''aaaaaataaaaagactcatgttaccttgagaagaattctggatgcccaggctggtgaagaagggattgacaatggaccatcttcctaggaactcccaagtaaactatttcaggacatgtatctgctga...'' <Preview truncated at 128 characters>'	805	'tcatgttaccttgagaagaattctggatgcccaggctggtgaagaagggattgacaatggaccatcttcctaggaa'	0.466667	-13.6
'NM_030971'	'''ggagggtcagcctctgtcccctccctcacttccttgggctgctgctttagtggagtcatgtcacccctaccacttggctatctgcctagcactgggcaggggccttggtgggcagatggcaattgagg...'' <Preview truncated at 128 characters>'	1695	'gtcccctccctcacttccttgggctgctgctttagtggagtcatgtcacccctaccacttggctatctgcctagca'	0.573333	-16
'NM_030962'	'''tgcccatggtcaacccacgcagaagaaacagaagaactcatgctgccagatagatagaaaaagaagcatggatccttgaggagctgacaacaagttatcccagggcctgaggttctcctgcccagtcc...'' <Preview truncated at 128 characters>'	1759	'cacgcagaagaaacagaagaactcatgctgccagatagatagaaaaagaagcatggatccttgaggagctgacaac'	0.453333	-8.4
'NM_030961'	'''aggggctaggactagggtgagagggagtggggagggagagggcaggaaggaggcagagctgtccgtgggaggtggaggccgaggacattttcctgaagggcaggggttggcaacttttcaacatggag...'' <Preview truncated at 128 characters>'	2158	'ggtgagagggagtggggagggagagggcaggaaggaggcagagctgtccgtgggaggtggaggccgaggacatttt'	0.653333	-9
'NM_030940'	'''aatctcaggactcttctggccgtaggttccaggaaagctcgtggaagctttggggctcactgcagaaatcatgtgactgtcacgtgctggaaaataaagtgatacatcttgaaaatgaatccagtgtg...'' <Preview truncated at 128 characters>'	1505	'ctggccgtaggttccaggaaagctcgtggaagctttggggctcactgcagaaatcatgtgactgtcacgtgctgga'	0.56	-19.9845
'NM_030939'	'''agtactgaccagcaaaatggagaagatcagagaatgcagcagcagttttttttcttgttttcttaccactttattctttcagagtttaaagaaaatggactcatgcacagaacactatgcattttgaa...'' <Preview truncated at 128 characters>'	1301	'aatggagaagatcagagaatgcagcagcagttttttttcttgttttcttaccactttattctttcagagtttaaag'	0.333333	-12.7
'NM_030938'	'''gtagagaaagttttaaactgcagaaattggagtggatgggttctgccttaaattgggaggactccaagccgggaaggaaaattcccttttccaacctgtatcaatttttacaacttttttcctgaaag...'' <Preview truncated at 128 characters>'	2361	'aactgcagaaattggagtggatgggttctgccttaaattgggaggactccaagccgggaaggaaaattcccttttc'	0.48	-18.1
'NM_030929'	'''gtccagagctctggcccatgggggtgggtgagcggctatagtgttcatccctgctcttgaaaagacctggaaaggggagcagggtcccttcatcgactgctttcatgctgtcagtagggatgatcatg...'' <Preview truncated at 128 characters>'	674	'ccatgggggtgggtgagcggctatagtgttcatccctgctcttgaaaagacctggaaaggggagcagggtcccttc'	0.586667	-23.8262
'NM_030928'	'''gcctgggggccactgtggacagacgtgggcttcagaagctcgctggcctgggcccaccagcattttcttttatgaacatgatacactttggccttcctttccccagcgcccctgagggccagaggcag...'' <Preview truncated at 128 characters>'	1047	'tggacagacgtgggcttcagaagctcgctggcctgggcccaccagcattttcttttatgaacatgatacactttgg'	0.52	-14.922
'NM_030919'	'''ctgctccgtgttcagactcctggtttcttccaggcttacagtggacatcatcagcttcctgctttaaaaaatatcttatgtccctaattgcctttcttttacctgactttgtcacctttgttgtcttt...'' <Preview truncated at 128 characters>'	556	'actcctggtttcttccaggcttacagtggacatcatcagcttcctgctttaaaaaatatcttatgtccctaattgc'	0.413333	-10
'NM_030918'	'''ttagagactgattatctcatgtgagccaggacattcttccagcaaggttggcctctggatggtgaacgggctgtgcaaaaaagccctgcttcttcccttgtctagagggtggacattggctacaggct...'' <Preview truncated at 128 characters>'	5482	'ctcatgtgagccaggacattcttccagcaaggttggcctctggatggtgaacgggctgtgcaaaaaagccctgctt'	0.546667	-18.7
'NM_030912'	'''cgccacgcaggcggcggggcgctggggaatcttcctccccagcccccgggctcgggagttatgcatccagagacctgcccttctaccttcctcgcctcccctcttcctcattccattgccccaggtct...'' <Preview truncated at 128 characters>'	974	'ggggcgctggggaatcttcctccccagcccccgggctcgggagttatgcatccagagacctgcccttctaccttcc'	0.666667	-30.7
'NM_030895'	'''gccggggctgcggcggaagagatgccggcggcctggtgggcgcgaggccgaggccgggggaggctcctgtccgccccgtgcgcggtgaggaagtaacagccggctgcgcgcctggttctcgggttgcg...'' <Preview truncated at 128 characters>'	3152	'gaagagatgccggcggcctggtgggcgcgaggccgaggccgggggaggctcctgtccgccccgtgcgcggtgagga'	0.786667	-26.6
'NM_030882'	'''ccccagagcagtgcagccaccagggcagaaatgccgggcacaggccaggacaaaatgcagacttttttttttttttttttttttttttgagatggagtctcgctctatcgcccaggatggagtgcagt...'' <Preview truncated at 128 characters>'	1205	'gccaccagggcagaaatgccgggcacaggccaggacaaaatgcagacttttttttttttttttttttttttttgag'	0.413333	-12.4
'NM_030821'	'''aggagatgccgacagctagtgacagatgaagatggaagaacatacctttgacaaataactaatgtttttacaacataaaactgtcttatttttgtgaaaggattattttgagaccttaaaataattta...'' <Preview truncated at 128 characters>'	4388	'ctagtgacagatgaagatggaagaacatacctttgacaaataactaatgtttttacaacataaaactgtcttattt'	0.293333	-9.9
'NM_030816'	'''ctgacgtggaaaaggatgccgtctaaccaaggaaagaaaatacagagaccctagaagtggatccaaatagaagggacaaatgctttcagtgaagaaaagggaattacacattgaatcgacacatcagt...'' <Preview truncated at 128 characters>'	3730	'atgccgtctaaccaaggaaagaaaatacagagaccctagaagtggatccaaatagaagggacaaatgctttcagtg'	0.426667	-8.2
'NM_030815'	'''gactcaagaaccaagatgggggaccagcaaccccccagggtcatggaggacccaggaccctccaaccttgacacctgtaaggacaggatctgccctgtaaggggccagccgtcaggaatctggccatg...'' <Preview truncated at 128 characters>'	863	'atgggggaccagcaaccccccagggtcatggaggacccaggaccctccaaccttgacacctgtaaggacaggatct'	0.613333	-26.122
'NM_030812'	'''ccctactggctcactcctgagaatgggctcctgttagatgggcacgggcggattaattttagcaaaatgttctgggtgggggtagaatgaggtggggtggggtgagctggctttggaattctaggggc...'' <Preview truncated at 128 characters>'	571	'cctgagaatgggctcctgttagatgggcacgggcggattaattttagcaaaatgttctgggtgggggtagaatgag'	0.506667	-12.6
'NM_030809'	'''caggcgctagaggtcctgcctcttacccattctctatttattcccttattttatctaacaccatttcaaaacaaaactgtagaagcagctgctgctcccatgttattttattggggtctttggggaat...'' <Preview truncated at 128 characters>'	2552	'ctgcctcttacccattctctatttattcccttattttatctaacaccatttcaaaacaaaactgtagaagcagctg'	0.36	-3.40744
'NM_030798'	'''acctccctcacctgcttgggcggccccgtcccgggaaccactggcactccttggcagaggccagcgcgtggccagccccccggggttcttggatggtggtggcggaggaccctgcgtgcagtgtgacg...'' <Preview truncated at 128 characters>'	886	'ttgggcggccccgtcccgggaaccactggcactccttggcagaggccagcgcgtggccagccccccggggttcttg'	0.746667	-28.1
'NM_030796'	'''tggggtgcccacgtgcaagaggagagacaggagagggcctttccctggcctttctgtcttcgttgatgttcacttccaggaacggtctcgtgggctgctaagggcagttcctctgatatcctcacagc...'' <Preview truncated at 128 characters>'	2260	'caagaggagagacaggagagggcctttccctggcctttctgtcttcgttgatgttcacttccaggaacggtctcgt'	0.546667	-21.422
'NM_030791'	'''tggagaagtattgtttatgataagaaaggagggtatcagttactgatacccaaaaatatattccaggtaaagccaggtcagaattaggcttttgcaggaatttaacttaaataattatttaagtaaat...'' <Preview truncated at 128 characters>'	1903	'tatgataagaaaggagggtatcagttactgatacccaaaaatatattccaggtaaagccaggtcagaattaggctt'	0.373333	-16
'NM_030790'	'''cttgcctttaatattacataatggaatggctgttcacttgattagttgaaacacaaattctggcttgaaaaaataggggagattaaatattatttataaatgatgtatcccatggtaattattggaaa...'' <Preview truncated at 128 characters>'	1343	'acataatggaatggctgttcacttgattagttgaaacacaaattctggcttgaaaaaataggggagattaaatatt'	0.32	-6.4
'NM_030783'	'''cctgggccgtggctgcctcgtgagcctcccagagcccaggcctccgtggcctcctcctgtgtgagtcccaccaggagccacgtgcccggccttgccctcaaggttttttgcttttctcctgtgcacct...'' <Preview truncated at 128 characters>'	836	'cctcgtgagcctcccagagcccaggcctccgtggcctcctcctgtgtgagtcccaccaggagccacgtgcccggcc'	0.733333	-23.8741
'NM_030782'	'''aggccgcccgggctgccgccagccaagtgcaacttgaattgtcaatgagtatttttggaagcatttggaggaattcctagacattgcgttttctgtgttgccaaaatcccttcggacatttctcagac...'' <Preview truncated at 128 characters>'	641	'ccgccagccaagtgcaacttgaattgtcaatgagtatttttggaagcatttggaggaattcctagacattgcgttt'	0.426667	-12.6
'NM_030780'	'''gctcaaagaggacaattccagtatatctgcccaaggcagcaacaagctcttttgtgtttaaggcataaaagaagaattctgcatagaaacatggctcatattcgaaattgctctatagtcattagaag...'' <Preview truncated at 128 characters>'	1787	'ttccagtatatctgcccaaggcagcaacaagctcttttgtgtttaaggcataaaagaagaattctgcatagaaaca'	0.386667	-15.5
'NM_030758'	'''gcgccacccttgcaacaaatacaggcgcctgcacagcctggcccacctgttcattaatgcactcaatttagtactgaatggtctttctcccagcccattcccagcccttcctatttcctttcctattt...'' <Preview truncated at 128 characters>'	1494	'caaatacaggcgcctgcacagcctggcccacctgttcattaatgcactcaatttagtactgaatggtctttctccc'	0.493333	-13.1
'NM_030755'	'''ttaaattttatagttatcttaatattatgattttgataaaaacagaagattgatcattttgtttggtttgaagtgaactgtgacttttttgaatattgcagggttcagtctagattgtcattaaattg...'' <Preview truncated at 128 characters>'	3151	'atcttaatattatgattttgataaaaacagaagattgatcattttgtttggtttgaagtgaactgtgacttttttg'	0.253333	-9.2
'NM_030666'	'''aagaaagagactgtagcaatacaaaaatcaagcttagtgctttattacctgagtttttaatagagccaatatgtcttatatctttaccaataaaaccactgttcagaaacaagtctttcattttcttt...'' <Preview truncated at 128 characters>'	1292	'gcaatacaaaaatcaagcttagtgctttattacctgagtttttaatagagccaatatgtcttatatctttaccaat'	0.293333	-6.6
'NM_030665'	'''taatccaccccaacggccggaggagccgccggagcccgcctgcccgcccgccgccgaaggagaggagccgcctgcgcagcccccgggcctttgagctgctcccagcgctggtccagagccgatccttg...'' <Preview truncated at 128 characters>'	1478	'gccggaggagccgccggagcccgcctgcccgcccgccgccgaaggagaggagccgcctgcgcagcccccgggcctt'	0.84	-22.1
'NM_030649'	'''ggccgggcaggccgggcagctgccaccccgcccggcccgacgccccgcatgccccgaagtccctggcgcccacccggccgcggccctgcgtgtgacccgcgggtcgatacctggcagccccagtgctg...'' <Preview truncated at 128 characters>'	1222	'gcagctgccaccccgcccggcccgacgccccgcatgccccgaagtccctggcgcccacccggccgcggccctgcgt'	0.84	-16.8
'NM_030648'	'''aaggcctggctttggggttcagagacctggaatagaaacttggatctatgcactacgtttatctgacaatgggacaaccagggactgctcatgctgtgacgtcacatcctctcaccatgcgttagcaa...'' <Preview truncated at 128 characters>'	5641	'ggttcagagacctggaatagaaacttggatctatgcactacgtttatctgacaatgggacaaccagggactgctca'	0.466667	-12.322
'NM_030645'	'''ccgaggggccagggttcctggcttgaatctgccaccacgggccggttggggcccacagtcttctcacgccctctcctctggggcctcgtcttcccgaaggtccccttctccagtgcttccctgggaga...'' <Preview truncated at 128 characters>'	1471	'tcctggcttgaatctgccaccacgggccggttggggcccacagtcttctcacgccctctcctctggggcctcgtct'	0.666667	-22.3
'NM_030640'	'''gaagaaagacacttgtgacttctatagacaatttttttttcttgttcacaaaaaaattccctgtaaatctgaaatatatatatgtacatacatatatatttttggaaaatggagctatggtgtaaaag...'' <Preview truncated at 128 characters>'	3551	'tgacttctatagacaatttttttttcttgttcacaaaaaaattccctgtaaatctgaaatatatatatgtacatac'	0.24	-4.6
'NM_030629'	'''agctcccagctcaaggcaggaagacgtttgcaaccgcgacaaaataactcttgactaacagccgcagagcagccggtcctggggtcccaccctggtgccctggctgtgagatagatggggagtctttc...'' <Preview truncated at 128 characters>'	1965	'gcaggaagacgtttgcaaccgcgacaaaataactcttgactaacagccgcagagcagccggtcctggggtcccacc'	0.586667	-13
'NM_030624'	'''tgacatcctcctccctaaaaaaagaggcaaacaaagtatttgtttgcacagagtaattaattaaaacatataaagaaaaacctcaccagttttactatcaaagccattggtctaacattgtaagaatt...'' <Preview truncated at 128 characters>'	4219	'taaaaaaagaggcaaacaaagtatttgtttgcacagagtaattaattaaaacatataaagaaaaacctcaccagtt'	0.266667	-8.6
'NM_030622'	'''aggaaggcaacttggaagtggtgggtgcccaggacggtgcctccagcctcaacagtgggcatggacagggttaatgtctccagagtgtacactgcaggcagccacatttacacgcctgcagttgtttt...'' <Preview truncated at 128 characters>'	1087	'aagtggtgggtgcccaggacggtgcctccagcctcaacagtgggcatggacagggttaatgtctccagagtgtaca'	0.586667	-19.2
'NM_030582'	'''ccaccgcctggatgcggatggccggagaggaccggcggctcggaggaagcccccaccgtgggcagggagcggccggccagcccctggccccaggacctggctgccatactttcctgtatagttcacgt...'' <Preview truncated at 128 characters>'	1338	'ggatggccggagaggaccggcggctcggaggaagcccccaccgtgggcagggagcggccggccagcccctggcccc'	0.813333	-29.7
'NM_030581'	'''acctacagaagttgggtattgtctgaaatcccagaggacccataagtgccggtgacaagctgtctgtcaggggagaggctccagaacctgggttcgtccccagtgagaccggaggatgatcccccaag...'' <Preview truncated at 128 characters>'	651	'gtattgtctgaaatcccagaggacccataagtgccggtgacaagctgtctgtcaggggagaggctccagaacctgg'	0.56	-12.4
'NM_030579'	'''ggaggccttgctgaagttagaaagtgcatccactttggggcgaaaactagagacttgcttgggggctgcagaagtgccctctcctcgaatcctgccagttgcattcttcccccttggagccaagacga...'' <Preview truncated at 128 characters>'	3744	'gttagaaagtgcatccactttggggcgaaaactagagacttgcttgggggctgcagaagtgccctctcctcgaatc'	0.533333	-15.2
'NM_030571'	'''agatgttttctggcaaaggccttcctgcatttatgaattctctctcaagaagcaagagaacacctgcaggaagtgaatcaagatgcagaacacagaggaataatcacctgctttaaaaaaataaagta...'' <Preview truncated at 128 characters>'	2717	'aaggccttcctgcatttatgaattctctctcaagaagcaagagaacacctgcaggaagtgaatcaagatgcagaac'	0.44	-15.1
'NM_025264'	'''caggcttgctgccatcagccgggttcaggcccttgtaagttagctgtacagcagaagtttgctgtctctaggattcatatagcacccacagagctccaagtaaccaaattcccccaaagacaggaggt...'' <Preview truncated at 128 characters>'	675	'cagccgggttcaggcccttgtaagttagctgtacagcagaagtttgctgtctctaggattcatatagcacccacag'	0.506667	-12.7
'NM_025251'	'''cgggggcgcccggggacaggagggatgtcctgccgcccccagccaggccgaactccgcactcgctctcccggcagaggggccagaatcgcccggcccagccctggagccccctccactcccccaggcc...'' <Preview truncated at 128 characters>'	1260	'acaggagggatgtcctgccgcccccagccaggccgaactccgcactcgctctcccggcagaggggccagaatcgcc'	0.72	-20.6
'NM_025250'	'''accgcgcccggcagccacccaccccacgtgccaacttcccctccccgtgccagcactgccgcttccacctgggccacccaccggaccctcgcacgccgtgccaggcctgccccagacgcgtctgcagg...'' <Preview truncated at 128 characters>'	3079	'cacccaccccacgtgccaacttcccctccccgtgccagcactgccgcttccacctgggccacccaccggaccctcg'	0.733333	-9.7
'NM_025235'	'''atagttattttaagaaactaattccactgaacctaaaatcatcaaagcagcagtggcctctacgttttactcctttgctgaaaaaaaatcatcttgcccacaggcctgtggcaaaaggataaaaatgt...'' <Preview truncated at 128 characters>'	2476	'aactaattccactgaacctaaaatcatcaaagcagcagtggcctctacgttttactcctttgctgaaaaaaaatca'	0.373333	-7.2
'NM_025225'	'''gtcacttgaggaggcgagtctagcagattctttcagaggtgctaaagtttcccatctttgtgcagctacctccgcattgctgtgtagtgacccctgcctgtgacgtggaggatcccagcctctgagct...'' <Preview truncated at 128 characters>'	1186	'gagtctagcagattctttcagaggtgctaaagtttcccatctttgtgcagctacctccgcattgctgtgtagtgac'	0.48	-13.4
'NM_025222'	'''ccctgttgctgcttggctatttctgtatagtgagggcggccagcaggaagaaactcagagggaactgagataatagtgggattggatcatttgactgggctggagaacatccttttacatggccttcc...'' <Preview truncated at 128 characters>'	3068	'gctatttctgtatagtgagggcggccagcaggaagaaactcagagggaactgagataatagtgggattggatcatt'	0.466667	-10.6
'NM_025219'	'''atccaggaggagctgtggtcagaggaggagccggcgcctggccacgccaaccttagaatcatgaactgtagtcacagagatgggaaggcagcctcctgcctgccctggccttgctggggcccctcctg...'' <Preview truncated at 128 characters>'	4477	'tggtcagaggaggagccggcgcctggccacgccaaccttagaatcatgaactgtagtcacagagatgggaaggcag'	0.586667	-16.6
'NM_025205'	'''gcaaagggcagaggcagttggcctatgagtgggctgatgcgtgaggttggccacacattccttcctgtggacttgacattttggaagaactctttgccagataatgagttcattttagttttatgctc...'' <Preview truncated at 128 characters>'	1830	'agttggcctatgagtgggctgatgcgtgaggttggccacacattccttcctgtggacttgacattttggaagaact'	0.506667	-17.9
'NM_025204'	'''gagactgctccccgcccgctcgggcccctgaggagccagtgcccccgcggcacttctgggtgccaggtgcatcctagcccgcccgaggcccctgccaccccccatgggggtctgggcccggcctcgcc...'' <Preview truncated at 128 characters>'	1089	'ccgctcgggcccctgaggagccagtgcccccgcggcacttctgggtgccaggtgcatcctagcccgcccgaggccc'	0.773333	-28.5
'NM_025196'	'''ctgctgttgatggggtgggtgtttttaaactcacttgatgtaactctcaaggctggttcattgtttctcatctatgagtacgtgtgaccttttcccaaaccttattggaaaccttaagtaaccagtgg...'' <Preview truncated at 128 characters>'	1991	'tgggtgtttttaaactcacttgatgtaactctcaaggctggttcattgtttctcatctatgagtacgtgtgacctt'	0.4	-14.3
'NM_025194'	'''gctgctcagccaccatcaggttaattggatggcgccagtctggctggaggagccctgagatgccatgggaggcctgaggttggccacgggggagctggcctccagggacgggagagattgtgtcatgt...'' <Preview truncated at 128 characters>'	1313	'tcaggttaattggatggcgccagtctggctggaggagccctgagatgccatgggaggcctgaggttggccacgggg'	0.64	-19.222
'NM_025191'	'''cttgctaaacaatctgttggtaggtatttaaaaagaaaaggtaaactgtgtgtggttaatagacatcctaatactaagcaggctttctaatgggaggctttaagtatggtgatgaacaaccacgttct...'' <Preview truncated at 128 characters>'	3610	'gttggtaggtatttaaaaagaaaaggtaaactgtgtgtggttaatagacatcctaatactaagcaggctttctaat'	0.333333	-8.7
'NM_025187'	'''ggacaccaccacccatgcccctctgtcccgtggaactgtgcatcacatcctgctcagtgggcctctgtaccaccctgtgggttttcttggacacctggccagtgctgaagggctgttgtgatgttctg...'' <Preview truncated at 128 characters>'	1438	'tgcccctctgtcccgtggaactgtgcatcacatcctgctcagtgggcctctgtaccaccctgtgggttttcttgga'	0.586667	-16.222
'NM_025185'	'''aagacgttttgttggagtgagacccatatgttttcactgcacattttcaggcttggtttccacattcgaggtagttctctggcttaatttctcatgtagtttctgtgtggtgttcagaggtggcagcc...'' <Preview truncated at 128 characters>'	5751	'agtgagacccatatgttttcactgcacattttcaggcttggtttccacattcgaggtagttctctggcttaatttc'	0.426667	-11.2
'NM_025181'	'''ctgtctgttgtctgtagcccagcttgataatggaactatacagcgaagagacaatctctggcaagtttttgtagaaaaaatgtttcagtgcctagtctgaaaaataacagtttgagttctttgaaact...'' <Preview truncated at 128 characters>'	8497	'agcccagcttgataatggaactatacagcgaagagacaatctctggcaagtttttgtagaaaaaatgtttcagtgc'	0.4	-10.3703
'NM_025176'	'''agacagattattttctaggattcattcgaaagcacatcttttaaattaagccactgtgctgccttagattccgtgggtcatgagccatgagtcctgggacatctgaggattgggattctttgttcacc...'' <Preview truncated at 128 characters>'	769	'taggattcattcgaaagcacatcttttaaattaagccactgtgctgccttagattccgtgggtcatgagccatgag'	0.44	-12
'NM_025164'	'''caagaaacagagagttttgtgtacagcttgggaatgaaaaggttgattgtaaacccacagtatctagcagcgttgtgccaaattgcccttgtgtttctctccacccaaaatatcacagctgctttcct...'' <Preview truncated at 128 characters>'	2253	'tttgtgtacagcttgggaatgaaaaggttgattgtaaacccacagtatctagcagcgttgtgccaaattgcccttg'	0.44	-12.5
'NM_025161'	'''ccaggcgggcctgcccctgggctctggccacgcttccagcctctgtcacagcccccccaggcctcatgggttagagggaaaccgagctggcctggccagagccgtcagggaaggtaggacctggccac...'' <Preview truncated at 128 characters>'	962	'cctgggctctggccacgcttccagcctctgtcacagcccccccaggcctcatgggttagagggaaaccgagctggc'	0.68	-22.4
'NM_025147'	'''aggcaaaaaagaactggtgccacctgcttctgactttagtttgttcacttttaggaagtattttcatgacatgttttcagaagccagaaagcatttgttaaacgcagctttggttataaacctgcacc...'' <Preview truncated at 128 characters>'	1385	'ggtgccacctgcttctgactttagtttgttcacttttaggaagtattttcatgacatgttttcagaagccagaaag'	0.4	-12.6
'NM_025146'	'''acaaattacaaatgaactttcttgcacttgcttgtcgccaaataaaagagaggcccattgattcctcccccaccccaacacttttcttttaaagcttttctccctccttgttcttgtttttctttctt...'' <Preview truncated at 128 characters>'	5313	'actttcttgcacttgcttgtcgccaaataaaagagaggcccattgattcctcccccaccccaacacttttctttta'	0.453333	-5.9
'NM_025141'	'''ctgtggtgtgtgcttcagaaaggagcagggcttagaaaaagcccttttgtccgtaggagttgatgtggtgtgagtgatatatttctatgtttttaatgtacagcatctgtactttgtttgccttgata...'' <Preview truncated at 128 characters>'	647	'cagaaaggagcagggcttagaaaaagcccttttgtccgtaggagttgatgtggtgtgagtgatatatttctatgtt'	0.426667	-15.2
'NM_025138'	'''atacttttaacttttattctccttcagagcaacatcagaattgcctgagaactgcaatgaacaatctgacaaatgtgaagctggccaaaagtcggaaaatgagaatgagggtaatcctggagaaattg...'' <Preview truncated at 128 characters>'	1516	'attctccttcagagcaacatcagaattgcctgagaactgcaatgaacaatctgacaaatgtgaagctggccaaaag'	0.426667	-9.43658
'NM_025135'	'''cactcataggttactcccaggagtgtgctgagcagaaggcaagctcttgctggatgaaacccctccaggtggggttggggagacttgatattcacatccaacagtttgaaaagggagagctcaattcc...'' <Preview truncated at 128 characters>'	697	'cccaggagtgtgctgagcagaaggcaagctcttgctggatgaaacccctccaggtggggttggggagacttgatat'	0.573333	-23.1
'NM_025134'	'''ttcccagactctgcacttaaaatatgaactgattttggattttttctttaataattaattgtaaataccccagtgttgagtgcatcaataacttactgaccgaacatttcagttatttgtttagaagt...'' <Preview truncated at 128 characters>'	2624	'cttaaaatatgaactgattttggattttttctttaataattaattgtaaataccccagtgttgagtgcatcaataa'	0.253333	-5.7
'NM_025099'	'''ctgaactgcaaggatggcctgagagtccttccttgctgaaaacctgaaggcctaggtcctggctcctctccctacttgttctgtgattgaaccaaggactccagattcacaaactgctactccactat...'' <Preview truncated at 128 characters>'	3365	'ggcctgagagtccttccttgctgaaaacctgaaggcctaggtcctggctcctctccctacttgttctgtgattgaa'	0.533333	-12.1
'NM_025092'	'''tcaggaacggtggcttcagagacgtctcttgggccttccctctggccacgtctgcacccacccctcctgggcaccctcctagcctgccatccctcacctgcagccaggctctcagggaaggtccatgc...'' <Preview truncated at 128 characters>'	941	'tcagagacgtctcttgggccttccctctggccacgtctgcacccacccctcctgggcaccctcctagcctgccatc'	0.666667	-15.1366
'NM_025090'	'''ctgtgcccctgtggaaggaggtcggttccgagggggtgggtgtaagggtgaggtgggggtgtgtgtgccgtgtatgtgtgtaggggtgtggtggggtgtggcgtgtgtgtatgatgtatgtgggctgt...'' <Preview truncated at 128 characters>'	1537	'aggaggtcggttccgagggggtgggtgtaagggtgaggtgggggtgtgtgtgccgtgtatgtgtgtaggggtgtgg'	0.64	-5.1
'NM_025079'	'''gctgcctgtggctggcaagggcagcacccccagcctccaagggccgtcaggctgggctttgggccattgagcagcccattcccagccctgaggcccaccccagaggctggacagagggaggattcaag...'' <Preview truncated at 128 characters>'	787	'caagggcagcacccccagcctccaagggccgtcaggctgggctttgggccattgagcagcccattcccagccctga'	0.68	-27
'NM_025069'	'''ctacagctcttcctccaccccagccccctcaccctcctccctctccctcctcctccctccccacctgccgtcgccgctgcaacctccactactgcttgaccctgccgggattccccacccagcccttc...'' <Preview truncated at 128 characters>'	1378	'caccccagccccctcaccctcctccctctccctcctcctccctccccacctgccgtcgccgctgcaacctccacta'	0.72	-2.5
'NM_025065'	'''agtactgagagaatgatattggattttgctgaacaggcctatcttgaactttggtaaattatttttgacagaatactcttttcaaaatggcatttgctgatttcataaacctttcacgtctggacgaa...'' <Preview truncated at 128 characters>'	880	'atattggattttgctgaacaggcctatcttgaactttggtaaattatttttgacagaatactcttttcaaaatggc'	0.32	-10.3
'NM_025054'	'''tttaattagaggctaataaaggcagaatgtttattgtgaatatgtaatatttgttggctgggccacgtaacttgattagtcattaaaaatcttgtacgtatataattcaaagattatatcttgttatt...'' <Preview truncated at 128 characters>'	4248	'ataaaggcagaatgtttattgtgaatatgtaatatttgttggctgggccacgtaacttgattagtcattaaaaatc'	0.32	-9
'NM_025049'	'''gcctcacccacaaagagaagacaaagggtggcctgtggcctccccgtcctcctgctccctagtggcccagggccccagggaataactggagtaggcaggcagtgtccccttctgtattttttagggac...'' <Preview truncated at 128 characters>'	673	'agaagacaaagggtggcctgtggcctccccgtcctcctgctccctagtggcccagggccccagggaataactggag'	0.653333	-26.8
'NM_025010'	'''ggcagaggatgggatgtggtggggcagggatctggtacagacataggcgcttccttccaggaacagtccctcaggagaggcagtggaccagaagagatggcgaaacgtgagctcgccggaggtacagt...'' <Preview truncated at 128 characters>'	2892	'gtggtggggcagggatctggtacagacataggcgcttccttccaggaacagtccctcaggagaggcagtggaccag'	0.613333	-14.0845
'NM_024996'	'''ctttgcttactgtgagttgactgactctaattgaatctgcgtggttttgatactttgatggattccagtggaataaattcaggctgctgaaacaagaaattctgagcccaggaagcgggctcttcttt...'' <Preview truncated at 128 characters>'	1105	'gttgactgactctaattgaatctgcgtggttttgatactttgatggattccagtggaataaattcaggctgctgaa'	0.4	-12.6
'NM_024963'	'''gaggcggagccgccgcccatcggtctcagtcacctcgagaagctgcaggagcctgggacgccagggacccttggtttgtcacaagaggaagggggcctctctcccggccagccacgccccacctggct...'' <Preview truncated at 128 characters>'	6002	'cccatcggtctcagtcacctcgagaagctgcaggagcctgggacgccagggacccttggtttgtcacaagaggaag'	0.613333	-16.5
'NM_024960'	'''tcattacctggggaggggttcctgaaaccttccacaatgggatctgtggactttcatttttttaagagacttactcaatttcatgactgtactacctgaaacaaagtgagaaaggacaggtgtatttt...'' <Preview truncated at 128 characters>'	6601	'gggttcctgaaaccttccacaatgggatctgtggactttcatttttttaagagacttactcaatttcatgactgta'	0.386667	-11.6
'NM_024959'	'''ctgaagccgcttagtgctgtggcctcactgcaggcaggagccccgcccctcctgccgggggaggcccagggaccggagcatttctgcaaggcccttgtgggcacgagagtgcggcccttgctgctgga...'' <Preview truncated at 128 characters>'	1028	'gctgtggcctcactgcaggcaggagccccgcccctcctgccgggggaggcccagggaccggagcatttctgcaagg'	0.733333	-29.2
'NM_024958'	'''gctgcccacatggcctaagatgtgggtcctggatccttccccccttctcaccataaccccctctcagtgtttccccaacttctcccttttagcagggtccctttagagcccaactccaggtcaaatct...'' <Preview truncated at 128 characters>'	1249	'taagatgtgggtcctggatccttccccccttctcaccataaccccctctcagtgtttccccaacttctccctttta'	0.52	-7.6
'NM_024956'	'''aggccatgtctcaccactggcagctgggcagaagcccagcctctgtgtctgtagcccaggcctctaccccagtagcaggtggagggccaggattggtgggtgagctttagggagcagctgctcgtttg...'' <Preview truncated at 128 characters>'	603	'actggcagctgggcagaagcccagcctctgtgtctgtagcccaggcctctaccccagtagcaggtggagggccagg'	0.666667	-27.2
'NM_024954'	'''tgggcccacggacccctgggaagaggccccgcctggagcactaggcccccaccctgctgctgccttccagtgctgtcattttcttcaggggccctcccctcggtgtggctggtgggtgagccgtgaag...'' <Preview truncated at 128 characters>'	705	'ctgggaagaggccccgcctggagcactaggcccccaccctgctgctgccttccagtgctgtcattttcttcagggg'	0.653333	-18.2333
'NM_024953'	'''ggaagtatctatcatgggcactgatgactctgcaacagaatatgacaccatcttcccaggcaaaagcaacatctggttgaccatgattttaatccagaacttcctcataaaatgcatgaaggactttg...'' <Preview truncated at 128 characters>'	2848	'gggcactgatgactctgcaacagaatatgacaccatcttcccaggcaaaagcaacatctggttgaccatgatttta'	0.453333	-8
'NM_024949'	'''ttacatgacttaagaaattattttttcatctgttcactttcttagggagggtaaaagactgaagatttgtgtttttgttttggtgtttggttttttttggtaacgtaactgtcaactcttgaagaact...'' <Preview truncated at 128 characters>'	5061	'aattattttttcatctgttcactttcttagggagggtaaaagactgaagatttgtgtttttgttttggtgtttggt'	0.32	-10.3
'NM_024948'	'''tttgtctaagtatttataaggaagatcttaataacagatgttgaaagaaggagtcaagactggcaattggctggattaagctaaacactggtatcactgattaactgtaaataacaattaaaaacaca...'' <Preview truncated at 128 characters>'	847	'ataaggaagatcttaataacagatgttgaaagaaggagtcaagactggcaattggctggattaagctaaacactgg'	0.386667	-10
'NM_024947'	'''caggaacatgaagccttgataaaacagcagttttacttttctcacaaaaacttgtaaggtaaaggcctaacttggtctagaatatgacacttattgtggtggatagccaagcacattgggatctccac...'' <Preview truncated at 128 characters>'	9665	'ttgataaaacagcagttttacttttctcacaaaaacttgtaaggtaaaggcctaacttggtctagaatatgacact'	0.333333	-10.6
'NM_024946'	'''tttctccgtccctacacagggagctcctccccaagggtagatcggaccgttcatgctgcctataggcattatgtccctcaaaaaaaaactcctttgcctgcatcctgtgtacaacatgacatttttaa...'' <Preview truncated at 128 characters>'	1841	'acagggagctcctccccaagggtagatcggaccgttcatgctgcctataggcattatgtccctcaaaaaaaaactc'	0.506667	-15.2
'NM_024940'	'''ggatcttgccctccctgcaacaccgagtgccttagacagctgctgcctgagaactggcctccagccggtgtcctcattccatggggctccctgctgactgcatttcctgatctgggatgatgtttacc...'' <Preview truncated at 128 characters>'	4424	'tgcaacaccgagtgccttagacagctgctgcctgagaactggcctccagccggtgtcctcattccatggggctccc'	0.626667	-18.6
'NM_024939'	'''gagagaaagccaggaggtaagagccagctgatatcctcggcgaacatgtctctcctgagtccagaagaccagcaccctcaacctggtagcttctttctggcttgtcaaagctctcagaaggtacctag...'' <Preview truncated at 128 characters>'	1679	'ggtaagagccagctgatatcctcggcgaacatgtctctcctgagtccagaagaccagcaccctcaacctggtagct'	0.56	-11.6
'NM_024936'	'''atgtccagtgactggagaataagaaagatttatggtccaacctttgatgccattttctgaaagtgccacactggacttaaattcagctgcttccagaggtgtgcacctttctgagctagataacaggc...'' <Preview truncated at 128 characters>'	1236	'agaataagaaagatttatggtccaacctttgatgccattttctgaaagtgccacactggacttaaattcagctgct'	0.386667	-9.6
'NM_024923'	'''gccgcgtgaaggttcccggaggatgggtctcagccgagcctcgtgcacccccaagatggaacatccctgctgcattcacactggaacaagcccctccagatgagtgccccggccccaggccagcttca...'' <Preview truncated at 128 characters>'	1461	'ccggaggatgggtctcagccgagcctcgtgcacccccaagatggaacatccctgctgcattcacactggaacaagc'	0.613333	-10.9
'NM_024907'	'''cgactggactactgcctgacgttgtcagtcaagaccagccttgcagccaggtgcagtggctcacacctgtggaatcccagcacttcaggaggccgaggtgggaggatcactggagctcgggagttcaa...'' <Preview truncated at 128 characters>'	1214	'ctgacgttgtcagtcaagaccagccttgcagccaggtgcagtggctcacacctgtggaatcccagcacttcaggag'	0.586667	-16.9
'NM_024900'	'''tgacttagagaagaagatgcaaagaggcgaacgctcgcccagagcaagaaatgatagccagtcatatactctcagacccttgtacacaccacagcatgaggttgtgttggttaaaaatatttatgggc...'' <Preview truncated at 128 characters>'	2393	'gatgcaaagaggcgaacgctcgcccagagcaagaaatgatagccagtcatatactctcagacccttgtacacacca'	0.506667	-11.9
'NM_024896'	'''tcttgtggatgagctctaagtacatgcccagtggatactccatgtgacatggtttctccctatgttacgtggatgtttgtaacgtaagtcaatgaattttaatgatcatatgttcaaagagctttctg...'' <Preview truncated at 128 characters>'	2586	'ctaagtacatgcccagtggatactccatgtgacatggtttctccctatgttacgtggatgtttgtaacgtaagtca'	0.44	-18.4
'NM_024884'	'''ataatgaaaggagctaggtatgcactgtaatcttcatgtcagcaacaagaatgtactaattgcattctttaatttaaaaaatggtttttaaactttagtttttaggtcaaagataaccactgcattgt...'' <Preview truncated at 128 characters>'	4640	'aggtatgcactgtaatcttcatgtcagcaacaagaatgtactaattgcattctttaatttaaaaaatggtttttaa'	0.28	-11.6
'NM_024881'	'''agtccaaaggacaggaccagactgttggtgactccttccccggcccccacagcagtatcagaaacttctgacaatcagtgaatgtacaacccagccgaggggacggtgcataactctccatcagaagc...'' <Preview truncated at 128 characters>'	3858	'accagactgttggtgactccttccccggcccccacagcagtatcagaaacttctgacaatcagtgaatgtacaacc'	0.52	-11.7
'NM_024874'	'''ccacctggtctgtctcctcagggcagggcccagcacactgcccggccagtcctcctacctcccgagtctgcgggcagctgctgtcccagcatctgctggtcatttcgccctgacagtcccaaccagaa...'' <Preview truncated at 128 characters>'	1414	'cctcagggcagggcccagcacactgcccggccagtcctcctacctcccgagtctgcgggcagctgctgtcccagca'	0.72	-24.722
'NM_024864'	'''cgtggactgtccacagtgttcatgtgctggagtcagggacggccgcacctgcctccgccggctccagtgtgcggggagcctctgcctgagtgtgcaccaggcccatgtttattgaccacagtctgggg...'' <Preview truncated at 128 characters>'	574	'gtgttcatgtgctggagtcagggacggccgcacctgcctccgccggctccagtgtgcggggagcctctgcctgagt'	0.693333	-25.2
'NM_024855'	'''cagaggccctccagagagactgccctgcacgccatgccttgggccacgttggcagtgtgacaggactgtgattgtgctagatgtacctgcccaagtctgctggtcacatttggcagcaaaatggattt...'' <Preview truncated at 128 characters>'	630	'gagactgccctgcacgccatgccttgggccacgttggcagtgtgacaggactgtgattgtgctagatgtacctgcc'	0.6	-18.422
'NM_024852'	'''atagtccaagtatattctctgagaggaagtactgaaagatgaattgacatacaacgtatgtttccagtgaagtcaattgagtaaggacacctccagccatacagaaaccaacactgtgtgggggccaa...'' <Preview truncated at 128 characters>'	739	'tctctgagaggaagtactgaaagatgaattgacatacaacgtatgtttccagtgaagtcaattgagtaaggacacc'	0.4	-11.5
'NM_024836'	'''ttgagggaggcttgctgaggcttctctaaaggtggttgggcaagcacctatatagtatcacggggacagttgaggcaactcgtagatggagatttgggaaaagacgatgtggcctcctacctttccag...'' <Preview truncated at 128 characters>'	894	'tgaggcttctctaaaggtggttgggcaagcacctatatagtatcacggggacagttgaggcaactcgtagatggag'	0.506667	-13.6
'NM_024831'	'''ctatgcagcagtgcgaggacaaaagatcatggagtggtcaaaatattcagatgagacatttggcatgtcttcctttattcactgatattttctacccatggtcttatatcaccgtatgaaatggaaac...'' <Preview truncated at 128 characters>'	1742	'aggacaaaagatcatggagtggtcaaaatattcagatgagacatttggcatgtcttcctttattcactgatatttt'	0.346667	-11.1
'NM_024830'	'''gacccagggttgcggagagacgcggcccctcccgcgtggacatcaccgccatgagcctctttgcgagtgacctctgggctccgctcctcactcctgctgtacaggcactgtcttcagcccgagttcca...'' <Preview truncated at 128 characters>'	2246	'agagacgcggcccctcccgcgtggacatcaccgccatgagcctctttgcgagtgacctctgggctccgctcctcac'	0.68	-19.5
'NM_024818'	'''ataatggactgggatatattgtatttctcatgttaaagcctcttcccttgaaattaaaaaaaaattttaactgataaaacttagggcaacattaattaatgtatattcttacctgaattgttatactt...'' <Preview truncated at 128 characters>'	1586	'atattgtatttctcatgttaaagcctcttcccttgaaattaaaaaaaaattttaactgataaaacttagggcaaca'	0.266667	-5
'NM_024816'	'''ggggtcaggatatccccacccccaccctgggaaagacgcctttccccactcctgaaccatgaggcctcgctctggggtcttggatggcttttccaccgtccctgagactggggttgaggggactgacg...'' <Preview truncated at 128 characters>'	522	'ccacccccaccctgggaaagacgcctttccccactcctgaaccatgaggcctcgctctggggtcttggatggcttt'	0.626667	-21.2
'NM_024814'	'''taatagtattttgaatggaagatatgagggggaaaaaaacttatgtgtagtcaatcttttaagctttgactgttttgggaaggaagagtacctcttatcgaggtagtataaaacacatagggtcttgt...'' <Preview truncated at 128 characters>'	2504	'tggaagatatgagggggaaaaaaacttatgtgtagtcaatcttttaagctttgactgttttgggaaggaagagtac'	0.373333	-10
'NM_024813'	'''tatattccatgaagacaaaatagaagatgaacttctattcaccgtttctggaattctagccgccatgatggtctggtggtgactgataactagttttattccaagacatacctttacctctttaagtt...'' <Preview truncated at 128 characters>'	1164	'caaaatagaagatgaacttctattcaccgtttctggaattctagccgccatgatggtctggtggtgactgataact'	0.426667	-16
'NM_024808'	'''aatgcctctgtcagaatcaaagactaagcttaagagttcctcgcatatatcgttgtgcacaggatcaacatgatggtgactgggaaaaaattacttcaagtaacatgcttagctttccctccttaatg...'' <Preview truncated at 128 characters>'	1000	'atcaaagactaagcttaagagttcctcgcatatatcgttgtgcacaggatcaacatgatggtgactgggaaaaaat'	0.4	-9.6
'NM_024792'	'''atgctcctgggagtcaggcgcagcctcacaccagctgcctcctccactcagcattccatggaccaaattgtgccctgggtagcctcagactttgggtattgataagccgatggatttgagtttttcta...'' <Preview truncated at 128 characters>'	1414	'aggcgcagcctcacaccagctgcctcctccactcagcattccatggaccaaattgtgccctgggtagcctcagact'	0.6	-16
'NM_024789'	'''gagctgtggcaaggtcaccccactgaggatgctgctggcagcctggggaaggagccagttttttttggttttttttttaaggatttcatagttttttttttttttttttggagctgttgcccaaaaaa...'' <Preview truncated at 128 characters>'	1061	'caccccactgaggatgctgctggcagcctggggaaggagccagttttttttggttttttttttaaggatttcatag'	0.466667	-18.2
'NM_024786'	'''gattcaggagctcaggtgcccctgtgatccaggtcttctaccctgaaaccccaccctccatcaaggtcctgcctgtagagtctaccttgcaaagcctcctgctcctacccatgctacaggccaggaac...'' <Preview truncated at 128 characters>'	995	'gtgcccctgtgatccaggtcttctaccctgaaaccccaccctccatcaaggtcctgcctgtagagtctaccttgca'	0.573333	-7.9
'NM_024782'	'''tctgttgtggcctcagctgctgaggatggacttggagaacagcttccaagcttcaccttgaaagaagcttacatggcagcaatatttctaaaatagtgatacagtcagaggcctcctgtaagggcgag...'' <Preview truncated at 128 characters>'	1073	'gctgctgaggatggacttggagaacagcttccaagcttcaccttgaaagaagcttacatggcagcaatatttctaa'	0.453333	-19
'NM_024771'	'''actctcagagccactttcaagtcacaatgctctctcctaaggcctttcctctttcctggtctcactgttcaccgggtgtcctcagagctgtggcctccccagccctgcacgtgccaggctgcgccctg...'' <Preview truncated at 128 characters>'	2840	'ttcaagtcacaatgctctctcctaaggcctttcctctttcctggtctcactgttcaccgggtgtcctcagagctgt'	0.52	-9.9
'NM_024770'	'''actttgtaacatgttaaggtacaaagccagaggactgtgctattcaaggactactgtaagtctattgtttctcaaaagacaatgagaaaaaaagaagagaatttgtatttcctgccgttttgtcatag...'' <Preview truncated at 128 characters>'	8443	'aaggtacaaagccagaggactgtgctattcaaggactactgtaagtctattgtttctcaaaagacaatgagaaaaa'	0.373333	-15.5
'NM_024769'	'''attacaatggacttgactcccacgctttcctaggagtcagggtctttggactcttctcgtcattggagctcaagtcaccagccacacaaccagatgagaggtcatctaagtagcagtgagcattgcac...'' <Preview truncated at 128 characters>'	1468	'actcccacgctttcctaggagtcagggtctttggactcttctcgtcattggagctcaagtcaccagccacacaacc'	0.546667	-12
'NM_024766'	'''aagattaagcttctcaaagacgaagaaacgtatcaagtgcatagggaatatttttacaaaaacggaaatctgtaaggggtataatcgcctgcctgcgccctttgcagcatttcacgtgtgggctatgg...'' <Preview truncated at 128 characters>'	508	'aaagacgaagaaacgtatcaagtgcatagggaatatttttacaaaaacggaaatctgtaaggggtataatcgcctg'	0.373333	-6.8
'NM_024758'	'''gtcttgtgctcttcaagacaaaacagattgcgtcgctgacaagttctcaagaagaacttatgagtaagcagtctgagaactaaagagtttatgccaagaaaactttctgctgaaagtgtcattgctgg...'' <Preview truncated at 128 characters>'	1952	'agacaaaacagattgcgtcgctgacaagttctcaagaagaacttatgagtaagcagtctgagaactaaagagttta'	0.386667	-21.4
'NM_024754'	'''ccctggtttcagtccacctatggatctgaggggcctgcttctagtgagttattacctttcctaagaagccaggtatcgcacttcagcagacagtgtgctgacacttggtcttctcctgaaattcccaa...'' <Preview truncated at 128 characters>'	945	'acctatggatctgaggggcctgcttctagtgagttattacctttcctaagaagccaggtatcgcacttcagcagac'	0.493333	-17.1
'NM_024745'	'''ctacagtgatgtaagtagatagcaaaatactggattttgcacatgctgccctaagaatcactgctgccattgtagtttgctgtattgtctgtattttatatttgattatttgggcttgagtgaaaggt...'' <Preview truncated at 128 characters>'	1190	'tagatagcaaaatactggattttgcacatgctgccctaagaatcactgctgccattgtagtttgctgtattgtctg'	0.413333	-13.9
'NM_024738'	'''cgggtgcagcggacttgctccagcctgggtgaggaggccccgctgaagaactcgcctcctgggacccagcttcagccatcgggccaggctgcaggaagaagacaaaggcagcgtgaggaaaccttggc...'' <Preview truncated at 128 characters>'	4507	'tgctccagcctgggtgaggaggccccgctgaagaactcgcctcctgggacccagcttcagccatcgggccaggctg'	0.693333	-24.6991
'NM_024735'	'''ccggccacatccttgccgccacatcccgggtggctctggggctctgaactctgacctgtgaatagaagcagcatgcactttggaaatccggccttttgaccagaacgcacacctcgtcggggggccca...'' <Preview truncated at 128 characters>'	4321	'ccgccacatcccgggtggctctggggctctgaactctgacctgtgaatagaagcagcatgcactttggaaatccgg'	0.586667	-17.2
'NM_024731'	'''ccctagctgcgcctcttgggaccatcctcaccgtcacctcccagggctctgtagaccagcagcaacttcttagtattccggaaacattatgtacaacttagcagctttttttacttttatgattcttg...'' <Preview truncated at 128 characters>'	5565	'ttgggaccatcctcaccgtcacctcccagggctctgtagaccagcagcaacttcttagtattccggaaacattatg'	0.52	-9.6
'NM_024715'	'''tgatggtctgaaagaagttggaaagaggaacttcaatccttcgtttcagaaattagtgctacagtttcatacattttctccagtgacgtgttgacttgaaacttcaggcagattaaaagaatcatttg...'' <Preview truncated at 128 characters>'	1948	'agttggaaagaggaacttcaatccttcgtttcagaaattagtgctacagtttcatacattttctccagtgacgtgt'	0.386667	-8.3
'NM_024709'	'''tgggagctgctgtggcaggtgcccccagagtgaacgggagcccctgctgtgggaactttgtgaatcctggagcatctcagacttgaacacacagcatatttggaagagaaaacatgcctttctttgtt...'' <Preview truncated at 128 characters>'	2444	'caggtgcccccagagtgaacgggagcccctgctgtgggaactttgtgaatcctggagcatctcagacttgaacaca'	0.573333	-17.3
'NM_024701'	'''attgcaggtggggtccggaccgtggctgcccccgttgtgcccagcattgcccgggtgagggctctgcctgttcctctgaagcagcgtgattgctgtagatagaacaacgctccttcgagtcccttcct...'' <Preview truncated at 128 characters>'	1855	'cggaccgtggctgcccccgttgtgcccagcattgcccgggtgagggctctgcctgttcctctgaagcagcgtgatt'	0.666667	-20.4
'NM_024681'	'''aatcctttatttttgtaccatggggtgggccccgggcctgagaaggaagaagcaccctctccccggcctcctctgtctgcacccgtggggctgtgacttactcctgcctccaggggcggggcggggcc...'' <Preview truncated at 128 characters>'	809	'taccatggggtgggccccgggcctgagaaggaagaagcaccctctccccggcctcctctgtctgcacccgtggggc'	0.706667	-28.3
'NM_024671'	'''cctggggccccagcaggggtgggaggtgtgggcagaagataaggggccagggagctagaggaacctttagggaggatagtggagaagccgcaggagaatggaggagctgaggatgctggaagaagaga...'' <Preview truncated at 128 characters>'	533	'ggggtgggaggtgtgggcagaagataaggggccagggagctagaggaacctttagggaggatagtggagaagccgc'	0.613333	-10.5
'NM_024667'	'''gcgccggcgcggtccttcccgggagacttcttccacctggcgtgttgtgctctgctcacgggaaggaggctggaggtccgctctgtgccaagggctctggggccctgggccagcgtgtctgtctgatt...'' <Preview truncated at 128 characters>'	1805	'ttcccgggagacttcttccacctggcgtgttgtgctctgctcacgggaaggaggctggaggtccgctctgtgccaa'	0.626667	-20.6
'NM_024665'	'''cgctactagttggaagccatggaccgactatgaatgtgtacatagccaaaatgactgtccctgacccatgtactgctatagtcccacttgaaccatggccagtccactacagccaaatctaaaagaaa...'' <Preview truncated at 128 characters>'	6158	'gccatggaccgactatgaatgtgtacatagccaaaatgactgtccctgacccatgtactgctatagtcccacttga'	0.48	-9.28449
'NM_024656'	'''ggggtagcagccagaaagccaaagcagccatcggtggcccaggctccacgtgcttactgaggacatcaggtccacctctggaccccttggcaggccacagagggctctcgtgtggggtggtgtccagc...'' <Preview truncated at 128 characters>'	1735	'aagccaaagcagccatcggtggcccaggctccacgtgcttactgaggacatcaggtccacctctggaccccttggc'	0.626667	-19.4366
'NM_024654'	'''tgctcgcgtttttaataagggaagaaactttcctaccagaaagctttgtctcaagcctgaccacaagagacatgatggagtttcatggccatgaatggtgcccttattagcaacagtgttttttgtgt...'' <Preview truncated at 128 characters>'	4523	'taagggaagaaactttcctaccagaaagctttgtctcaagcctgaccacaagagacatgatggagtttcatggcca'	0.453333	-16.1
'NM_024653'	'''caatgtttgccacagcctctgcctggaacctggctcgtgctgtgaccagaagggaaaggcggctgtttggctctttctcccccgcaaggacccgctgacccgctggatggagagcaaaggagacccct...'' <Preview truncated at 128 characters>'	1571	'cctctgcctggaacctggctcgtgctgtgaccagaagggaaaggcggctgtttggctctttctcccccgcaaggac'	0.626667	-18.6
'NM_024652'	'''ttcctgtggaatgactgtcacacatcagagctggctggcccggggctgcagcctgacccctctgccatcggcctctagttctccaaggacctagaagacagatggagttctcccctgaactccttgct...'' <Preview truncated at 128 characters>'	4042	'tgtcacacatcagagctggctggcccggggctgcagcctgacccctctgccatcggcctctagttctccaaggacc'	0.653333	-20
'NM_024649'	'''gacctgagctgctgtgaaagcccctgcacaatcagccagggagaactgggcgggtttagtggccccaggcccactcctcatgcagcagtgtgctggggcgacagctcgtctcccctctcttaagcacc...'' <Preview truncated at 128 characters>'	1576	'gaaagcccctgcacaatcagccagggagaactgggcgggtttagtggccccaggcccactcctcatgcagcagtgt'	0.626667	-18.4
'NM_024648'	'''ccagcagccgggccaaggtaacttcaggagggcccgtgtggaggcagccgcgccagtcgtgcacccacccccacgtccacccgctcctgttgcacagagtgccttaggaattctctgattttgatttg...'' <Preview truncated at 128 characters>'	3188	'aggtaacttcaggagggcccgtgtggaggcagccgcgccagtcgtgcacccacccccacgtccacccgctcctgtt'	0.693333	-19.5
'NM_024646'	'''tagccataagtattggatagttgaatcacaggaatcctttttgtgattggtccatttggaatatcttaccctccctgatgttttgggggtttctatgacaagagtcataaaatcagtttgggattgat...'' <Preview truncated at 128 characters>'	5713	'gatagttgaatcacaggaatcctttttgtgattggtccatttggaatatcttaccctccctgatgttttgggggtt'	0.413333	-19.4
'NM_024640'	'''aactctgggaagcaggaaggcccaagacctggtgctggatactatgtgtctgtccactgacgactgtcaaggcctcatttgcagaggccaccggagctagggcactagcctgacttttaaggcagtgt...'' <Preview truncated at 128 characters>'	1018	'gaaggcccaagacctggtgctggatactatgtgtctgtccactgacgactgtcaaggcctcatttgcagaggccac'	0.56	-22.4
'NM_024631'	'''atgtcatccttcataaggatttgggctcttagctccttcttctctactcacttcccattacccggaccacccctcatccagatgccgccgtcagactcttcatggaaaccctttcttcaattgggcca...'' <Preview truncated at 128 characters>'	705	'aggatttgggctcttagctccttcttctctactcacttcccattacccggaccacccctcatccagatgccgccgt'	0.56	-8.1
'NM_024623'	'''gcttgcttgggcccagtgtgggggtggcaggcaggtgagggctccgttgccttggtctgggggcagaaataaaatccccgcagcctactgcacttcttggctcaacggtgtgccagcttctgggtcat...'' <Preview truncated at 128 characters>'	695	'gtgtgggggtggcaggcaggtgagggctccgttgccttggtctgggggcagaaataaaatccccgcagcctactgc'	0.64	-22.1
'NM_024622'	'''tttttatttaaaatgaatgttatcgtgtgttacatttggacctattttaataaagtggcctgtctcaattaaaaaataggtacaaatgtcctaaggtgggaacatgcctggcatgtttgagaataaca...'' <Preview truncated at 128 characters>'	1335	'aatgttatcgtgtgttacatttggacctattttaataaagtggcctgtctcaattaaaaaataggtacaaatgtcc'	0.32	-14.6
'NM_024619'	'''gcgggccttactctggaaggaggcctcagaggtttctccacagtcctcttctgggcaaattcttgtttcttcacatgccggactagcttaagaccaatgcagtagcttatttccaagccttgcaaagt...'' <Preview truncated at 128 characters>'	864	'gaaggaggcctcagaggtttctccacagtcctcttctgggcaaattcttgtttcttcacatgccggactagcttaa'	0.493333	-14.9
'NM_024618'	'''gacactggcggcaggcacctagctatgtgaccactggccctaaaccttttccctctgtggcctcctggcttgcactgctccctctagaaagattccttcaggtctggaggcagaggaatgggcatagc...'' <Preview truncated at 128 characters>'	592	'cacctagctatgtgaccactggccctaaaccttttccctctgtggcctcctggcttgcactgctccctctagaaag'	0.56	-14.3
'NM_024605'	'''ctcctggcctcagagcccctgctgaccctggcacccagggacctgcctgggggcagagagctgtcttcctcctccgaggctctgggctgcacccacaggtacctccacacttgggagttaccatcatc...'' <Preview truncated at 128 characters>'	712	'cccctgctgaccctggcacccagggacctgcctgggggcagagagctgtcttcctcctccgaggctctgggctgca'	0.706667	-26.9
'NM_024602'	'''ggcgtgccgccggctgtgggaccagcaagactgcacgtgtccctcttggccttgcccagggcgaagacaccttccctgccctggtttggctgacgtgctcagcaaaaccccatgtgccctgctcctgt...'' <Preview truncated at 128 characters>'	944	'gtgggaccagcaagactgcacgtgtccctcttggccttgcccagggcgaagacaccttccctgccctggtttggct'	0.64	-26.3
'NM_024594'	'''agcatcaggtctctctctctgctaataaatgtcatccaagaggaactaaaaccagaggcattattactgcattgtttgtcactgggaaccaaaggataaaagagtagcataagctgctgaatgttgcc...'' <Preview truncated at 128 characters>'	1965	'tctctgctaataaatgtcatccaagaggaactaaaaccagaggcattattactgcattgtttgtcactgggaacca'	0.4	-9.6
'NM_024592'	'''gttaacctcagtcatgaagaatgcaaaccaggtgatggtttcaatgcctaaggacagtgaagtctggagcccaaagtacagtttcagcaaagctgtttgaaactctccattccatttctataccccac...'' <Preview truncated at 128 characters>'	3016	'gaagaatgcaaaccaggtgatggtttcaatgcctaaggacagtgaagtctggagcccaaagtacagtttcagcaaa'	0.453333	-12.5
'NM_024591'	'''cgtggcctcgtcttgtgggactcacggggatgccccagggactgtggcccacagagagtttgggtcacggccagcccctgaccgggttccctggagcccagtgcgcacggtgctgagcagagctgcag...'' <Preview truncated at 128 characters>'	994	'tgggactcacggggatgccccagggactgtggcccacagagagtttgggtcacggccagcccctgaccgggttccc'	0.693333	-30.422
'NM_024590'	'''gcacaaatatttcctgtttggttaaactttaatcagttcttatctttcatctgtttcctaggtaaaccagcaaatttggctcgataatatcgctggcctaagcgtcaggcttgttttcatgctgtgcc...'' <Preview truncated at 128 characters>'	2001	'gtttggttaaactttaatcagttcttatctttcatctgtttcctaggtaaaccagcaaatttggctcgataatatc'	0.333333	-8.6
'NM_024589'	'''tcacagcacccaggagcttgtctccaggaaggcggccccgtcccctactcatacccaccacagagcaccagccagtgccaacgccaggctgctatttatctccctatcccaccccctaccccacctaa...'' <Preview truncated at 128 characters>'	533	'gcttgtctccaggaaggcggccccgtcccctactcatacccaccacagagcaccagccagtgccaacgccaggctg'	0.666667	-10.1
'NM_024586'	'''gttggaagatgcaaagtttatacctgatgatcagggcagtaggcataattcagcaacaaacaatcttcctttgggagaaacctgttcattccaatcttctaattacagtggttcctatctcagggata...'' <Preview truncated at 128 characters>'	1447	'gtttatacctgatgatcagggcagtaggcataattcagcaacaaacaatcttcctttgggagaaacctgttcattc'	0.413333	-13.8
'NM_024585'	'''tccatggagactgcgagaccgtggcacccctactgctggagaccacagtcctgatgtggacgcagggaacggggagcacatactgccccattggtgccttttcagccatctgaaaggcgggttctttc...'' <Preview truncated at 128 characters>'	1247	'agaccgtggcacccctactgctggagaccacagtcctgatgtggacgcagggaacggggagcacatactgccccat'	0.626667	-18.6
'NM_024576'	'''attatcagaaaacccagaagccagtttaggctagagaggaaaaaactactgtatcatttatcctaaagaacagagatgaggtcaatttcaaattttagccatctgtttgtgatttctgtcataagcat...'' <Preview truncated at 128 characters>'	7023	'agaagccagtttaggctagagaggaaaaaactactgtatcatttatcctaaagaacagagatgaggtcaatttcaa'	0.36	-9.5
'NM_024573'	'''cttgatttaggagctctcagttgcatagaaagatctggtgagcaccttttcatccccagaaaaggagcacgtgaattgagtcgcctggcggctctgtacgcgctcagggaagcttagcttcttggtgc...'' <Preview truncated at 128 characters>'	1005	'ctcagttgcatagaaagatctggtgagcaccttttcatccccagaaaaggagcacgtgaattgagtcgcctggcgg'	0.52	-14.8
'NM_024571'	'''gcctccagacaggacaaccctcttcatcactggtggctgagctttttcccagcaggaatgggtcctcgaatcatcgtgcctctttcacagaaaggacgttgtggtggcctcaccccaggcatgcccaa...'' <Preview truncated at 128 characters>'	543	'aaccctcttcatcactggtggctgagctttttcccagcaggaatgggtcctcgaatcatcgtgcctctttcacaga'	0.52	-11.9
'NM_024562'	'''acctggctccaaggacgtggaggaggcaggcagggccaggcacccagagccgtgcccaggtcttccagcaggtggccctgctgcctcttgagtgctggcagcatggctgaccctcggggtggttttat...'' <Preview truncated at 128 characters>'	1537	'cgtggaggaggcaggcagggccaggcacccagagccgtgcccaggtcttccagcaggtggccctgctgcctcttga'	0.706667	-34.1
'NM_024556'	'''gcgagctagagaaatcaccaccgtttagaccaagctgtaaggccctactacagacagtgtttaacaagtaaacttacaagaacccaacacaattcccagaaagtaacaatagccagaggttgaagggc...'' <Preview truncated at 128 characters>'	861	'caccaccgtttagaccaagctgtaaggccctactacagacagtgtttaacaagtaaacttacaagaacccaacaca'	0.44	-6.82199
'NM_024551'	'''tacctaccagtctccagggactatgaccctaaaccagggcctgcggcacttgcgggcctccctgctggctactgatgccagtaccagaggagccccaaaactttgacagcctcgtgggctttgtgacg...'' <Preview truncated at 128 characters>'	2624	'agggactatgaccctaaaccagggcctgcggcacttgcgggcctccctgctggctactgatgccagtaccagagga'	0.626667	-29.7
'NM_024544'	'''tagtttggaagccgcacagcttgacctggaagcacccctgcccccttttcagggatttttatctcgaggcctttggaggagcagtggtgggggtagctgtcacctccaggtatgattgagggaggaat...'' <Preview truncated at 128 characters>'	1258	'acagcttgacctggaagcacccctgcccccttttcagggatttttatctcgaggcctttggaggagcagtggtggg'	0.573333	-17.6
'NM_024541'	'''ggccacgcctacctgagcagcctctgactgcccttacccatgaggatcatgggctggagggggagcgaggggagagggggctgcccccgaggttggagagaaacacagataccaagttctcttggtga...'' <Preview truncated at 128 characters>'	1929	'agcagcctctgactgcccttacccatgaggatcatgggctggagggggagcgaggggagagggggctgcccccgag'	0.693333	-29.6
'NM_024529'	'''attatttggctcctccatttctggaaattgagactcaagctttatgaatttatcaagaacttaaaaatgaagaaggtcacagattgatcttttataagaccttatttgatgctttgtgcttcaaggag...'' <Preview truncated at 128 characters>'	4103	'catttctggaaattgagactcaagctttatgaatttatcaagaacttaaaaatgaagaaggtcacagattgatctt'	0.306667	-8.7
'NM_024527'	'''ccgctgggccggcggggcatcgcttggtgagcacagccgcagcaggaggaggcccgagcctgcgccaggtctgcagcgcagaccacctgggcgggccgttcgctccggtgggcggggccaggtcaggg...'' <Preview truncated at 128 characters>'	554	'ggcatcgcttggtgagcacagccgcagcaggaggaggcccgagcctgcgccaggtctgcagcgcagaccacctggg'	0.72	-26.3
'NM_024524'	'''cagtgaatcagtctcagtggtattgctgatagcagtattcaggaatatgtgattttaggagtttctgatcctgtgtgtcagaatggcactagttcagtttatgtcccttctgatatagtagcttattt...'' <Preview truncated at 128 characters>'	3301	'agtggtattgctgatagcagtattcaggaatatgtgattttaggagtttctgatcctgtgtgtcagaatggcacta'	0.4	-21
'NM_024523'	'''tgccattttcatgaattcctggaatttctgtgcctcttttatgtgggaaagggcaggctctggtttctgctgcctcttctcttacattgtcatttatttcttcactgtgttgagctgggaggagtctt...'' <Preview truncated at 128 characters>'	1406	'ttcctggaatttctgtgcctcttttatgtgggaaagggcaggctctggtttctgctgcctcttctcttacattgtc'	0.48	-14.7
'NM_024518'	'''gaagagtcatttagagtgacaggtggaaggtgatatcaagaagcctctgttagcctggtctggttcctgctctcccttcagggaggccgcctgtctactcaccactgtgcctttctggaaagcaggag...'' <Preview truncated at 128 characters>'	2348	'gtgacaggtggaaggtgatatcaagaagcctctgttagcctggtctggttcctgctctcccttcagggaggccgcc'	0.586667	-17.8
'NM_024516'	'''ttcccactgctcctgcctctagggtgcagtgtccgtacctgctggagcctgggccctccttccccagcccagacattgagaaacttgggaagaagagagaaacctcaagctcccaaacagcacgttgc...'' <Preview truncated at 128 characters>'	2759	'cctctagggtgcagtgtccgtacctgctggagcctgggccctccttccccagcccagacattgagaaacttgggaa'	0.613333	-20
'NM_024513'	'''cttcagcacctcagtaacttcacttcatccacaggaaacactgctcttcctcacctgtcacataaagcatttttttaaaaagtcagctgctccaaaatcatcaactcagcccctgggctgcccctcag...'' <Preview truncated at 128 characters>'	3866	'aacttcacttcatccacaggaaacactgctcttcctcacctgtcacataaagcatttttttaaaaagtcagctgct'	0.4	-6.4
'NM_024496'	'''accactgggcagccacctcctttgccctagaccagctcctctccaatcctgagggcccctcccccaacccaactcgaccctccctcccctcacccccaaggtgtagaattgtgaatataacgaaactg...'' <Preview truncated at 128 characters>'	915	'cctcctttgccctagaccagctcctctccaatcctgagggcccctcccccaacccaactcgaccctccctcccctc'	0.666667	-6.5
'NM_024430'	'''aatcaatgaaaccagagctttttccggctagtgcttctgtgatatggaaagggcacccagagcagcaggacctatagccacgttatgtcagcaatgaagactttgaagtgaacccttgctataatttt...'' <Preview truncated at 128 characters>'	1953	'agctttttccggctagtgcttctgtgatatggaaagggcacccagagcagcaggacctatagccacgttatgtcag'	0.52	-15.0845
'NM_024419'	'''ggacagacaggaatggccttgatgaagatgacaggcatggccggggtcagctctttcagccgcgcttcagcgatgactccagtctgggtgtcccagcgagcccctgcagggacagtatggctgagggt...'' <Preview truncated at 128 characters>'	624	'gccttgatgaagatgacaggcatggccggggtcagctctttcagccgcgcttcagcgatgactccagtctgggtgt'	0.6	-19.022
'NM_024334'	'''aaagaccctggcacccgcccgacacctgcgtgagccctaggatccaggtcctctctcacctctgacccagctccatgccagagcaggagccccggtcaattttggactctgcactccctctcctcttc...'' <Preview truncated at 128 characters>'	1886	'cgcccgacacctgcgtgagccctaggatccaggtcctctctcacctctgacccagctccatgccagagcaggagcc'	0.666667	-17.2
'NM_024329'	'''cgggggctgcagccgaccgccctgctccggccccagtgtggtgggcgagggtggcgcatgggaggccgagcctgaatccttgcctgtgtctgacgggaccactactaaaaacctaaaaatatctgtga...'' <Preview truncated at 128 characters>'	1624	'accgccctgctccggccccagtgtggtgggcgagggtggcgcatgggaggccgagcctgaatccttgcctgtgtct'	0.706667	-26.8
'NM_024315'	'''ggctgccaaggagaagtacttaccaggactcttcaaaatgatacattaggacagtgagtaatttttggataaggtatgctgaagaatctcctgcagaagtctgatacatgattttcatgttaattgta...'' <Preview truncated at 128 characters>'	514	'gtacttaccaggactcttcaaaatgatacattaggacagtgagtaatttttggataaggtatgctgaagaatctcc'	0.373333	-13.4
'NM_024313'	'''gaccgagaacgaagcggtgccccagtctaggctgcggggacctgtccttgctcagcttggctgtccctgtagcccagcctgcacctaggtaatgactgcacagctcaaggttgggaagccaggacctc...'' <Preview truncated at 128 characters>'	2142	'ggtgccccagtctaggctgcggggacctgtccttgctcagcttggctgtccctgtagcccagcctgcacctaggta'	0.653333	-32.3845
'NM_024312'	'''aagatcttcatttgaaaaccatctacctcagcatttactgagcattttaaaactcagcttcacagagatgtctttgtgatgtgatgcttagcagtttggcccgaagaaggaaaatatccagtaccatg...'' <Preview truncated at 128 characters>'	1681	'aaaccatctacctcagcatttactgagcattttaaaactcagcttcacagagatgtctttgtgatgtgatgcttag'	0.386667	-14.2854
'NM_024297'	'''tggcaccaactttagcctggaacttccaaatgacaacatgatttgggaactgagcctcagggtcctcagcctatcccctggagcttggatactgtctgcacttcaaggcaggaattctcaagggagac...'' <Preview truncated at 128 characters>'	602	'cctggaacttccaaatgacaacatgatttgggaactgagcctcagggtcctcagcctatcccctggagcttggata'	0.52	-19.3
'NM_024293'	'''gccagccgttgaggaaggagctgcaggcacagtagggcttcctggctaggagtgttgctgtttcctcctttgcctaccactctggggtggggcagtgtgtggggaagctggctgtcggatggtagcta...'' <Preview truncated at 128 characters>'	2857	'aggagctgcaggcacagtagggcttcctggctaggagtgttgctgtttcctcctttgcctaccactctggggtggg'	0.6	-20.622
'NM_024121'	'''actcctagagaggacccaggcacacacagactccacttggccttcgcctcttgttcattcatcccaaacctggaaatggaaacaggcttcaaacactcgtctcacgccgtgtttgagatcaccgcctc...'' <Preview truncated at 128 characters>'	4453	'ccaggcacacacagactccacttggccttcgcctcttgttcattcatcccaaacctggaaatggaaacaggcttca'	0.52	-12.622
'NM_024106'	'''tgagaaactgtccatgtaataaatgtgggaaagctctcatttgttccagttcactttaaagacatgaatgaactcactctggagagaagaagctgcatgaaaattacttaattcctgtaatcccagca...'' <Preview truncated at 128 characters>'	5156	'gtaataaatgtgggaaagctctcatttgttccagttcactttaaagacatgaatgaactcactctggagagaagaa'	0.373333	-12.4
'NM_024105'	'''gggggaccaggcagccctcagcagccacaggccttccaggagctgttatcactaccagtttctggcacaattccagcacaattatgacaattcagagaagcaagtcaaaggactgggcacctgcctct...'' <Preview truncated at 128 characters>'	646	'cctcagcagccacaggccttccaggagctgttatcactaccagtttctggcacaattccagcacaattatgacaat'	0.493333	-13.4
'NM_024104'	'''atcccagcgatgaaaccaggaactcactttcccgggatgccgagtctccattcctccattcctgatgacttcaagaatgtttttgaccagaaaaccgacaaccttcccagaaagtccaagctcgtggt...'' <Preview truncated at 128 characters>'	1115	'ccaggaactcactttcccgggatgccgagtctccattcctccattcctgatgacttcaagaatgtttttgaccaga'	0.493333	-11.9
'NM_024103'	'''gggacccggagcccgtccccccaatccctcaccccccacacctcagccactggagactgatgatccaaccacaggatccctactctttggccacgagatcccagtacccagatcctggatcctagact...'' <Preview truncated at 128 characters>'	1926	'tccccccaatccctcaccccccacacctcagccactggagactgatgatccaaccacaggatccctactctttggc'	0.6	-10.5
'NM_024102'	'''attggatttaagacaaaaagcaagtcccccatgagtgtccacttctttgccctgccctctcagcttgtgagacaacacaggagccttctatagtatgttgatatgctagatctgtgccgttaataggc...'' <Preview truncated at 128 characters>'	1360	'aaaagcaagtcccccatgagtgtccacttctttgccctgccctctcagcttgtgagacaacacaggagccttctat'	0.52	-10.8
'NM_024098'	'''gctcaggacggcccgaggccttccatggccaacaaccatgtcagacacagcacctcaggccgctgctcagatgcctctgctggagctggcactccaaacccatggctccagaacagggacccccaccc...'' <Preview truncated at 128 characters>'	770	'aggccttccatggccaacaaccatgtcagacacagcacctcaggccgctgctcagatgcctctgctggagctggca'	0.613333	-21.9
'NM_024096'	'''aaagatggccacaggacttgcaactcagggtggtgtctgaagagcagagagtggcctggccctggagcctttttctagtcttttcagaatagatcatgggcctgaggcctccacttcttgaggtctga...'' <Preview truncated at 128 characters>'	558	'acttgcaactcagggtggtgtctgaagagcagagagtggcctggccctggagcctttttctagtcttttcagaata'	0.506667	-20.3
'NM_024095'	'''ccggagaagatgtttgcaccatcgtgcaggcagctctgggtgaggttgtccctgcagtactccttgtcacagaaaacagaaaaacagttgttcctgttgtgtggtttatagatttcgaagcaacatgt...'' <Preview truncated at 128 characters>'	1592	'gcaccatcgtgcaggcagctctgggtgaggttgtccctgcagtactccttgtcacagaaaacagaaaaacagttgt'	0.52	-12.1
'NM_024094'	'''aagaacaacggtcttttcttcaggactcaagttgctttataaagttgctggatagaagaaaaataacttgtacttttatttctgacttttagaaacctagtcttctaaggcatttttctcctcatctt...'' <Preview truncated at 128 characters>'	974	'ttcttcaggactcaagttgctttataaagttgctggatagaagaaaaataacttgtacttttatttctgactttta'	0.293333	-8.6
'NM_024092'	'''gccggatgccccacacaccgccagtgtcataccaaagagctgagctgcttcggggccatgcagccctcctgccagccccctgcccttttcttgccctgtctctgaaccttcagaacattgatccttgc...'' <Preview truncated at 128 characters>'	1302	'caccgccagtgtcataccaaagagctgagctgcttcggggccatgcagccctcctgccagccccctgcccttttct'	0.64	-18.8
'NM_024086'	'''aaacctcctgcacagttggaaacgtgttgatagtaacttgctttggagtggcctgtggggtggcaagaggaatcctaccagcggcccattagtagcacgatgtggaattatcttcgaaaacaaaaacc...'' <Preview truncated at 128 characters>'	3921	'ttggaaacgtgttgatagtaacttgctttggagtggcctgtggggtggcaagaggaatcctaccagcggcccatta'	0.52	-16.6845
'NM_024077'	'''gagttcttgcctgtgtgtctgtattttgggtaaggaggggaggtctgaaaaagactttggggctttttcttctgtttttcatgacaatgtaatttgtgtaactgttgaatctggaaattgatcagcat...'' <Preview truncated at 128 characters>'	866	'tgtctgtattttgggtaaggaggggaggtctgaaaaagactttggggctttttcttctgtttttcatgacaatgta'	0.4	-19.5
'NM_024074'	'''ggggtggcccaaggggcaccggggagaggacccggacccaggaccctctgagctgggaggcttcctgcgctcagatctatcctttcctggccttgacttccccatctgcaaatcagggtcattggctc...'' <Preview truncated at 128 characters>'	649	'gcaccggggagaggacccggacccaggaccctctgagctgggaggcttcctgcgctcagatctatcctttcctggc'	0.666667	-28
'NM_024068'	'''catgacattctttcttcctgccaccaaccacatcccaagtgtcccctggagagcaagatagccttccactgattggctggtgtagcagtattttagccactgaacttcagtggagggtggtgagcagt...'' <Preview truncated at 128 characters>'	644	'tcctgccaccaaccacatcccaagtgtcccctggagagcaagatagccttccactgattggctggtgtagcagtat'	0.546667	-17.422
'NM_024067'	'''gctggcccgtgtgtgccttctgcgctctcgctggacgaagcctttcgagatggaaggggtggccggactcccagaagagaacctcggggaaggggtcgggcagcccctccccgccggcagaaccgtct...'' <Preview truncated at 128 characters>'	582	'ccttctgcgctctcgctggacgaagcctttcgagatggaaggggtggccggactcccagaagagaacctcggggaa'	0.626667	-19.7845
'NM_024066'	'''ttggccgaggacaggatggggcaggacagggtagctgtttggcccagcccagaatcctcctctccctcaccagaggggaagagggagagtggcatagctctgtgtccagagtgtccccagctgccctg...'' <Preview truncated at 128 characters>'	514	'atggggcaggacagggtagctgtttggcccagcccagaatcctcctctccctcaccagaggggaagagggagagtg'	0.626667	-29.1
'NM_024050'	'''gactctcaactccacaggcgcctcctgccaggtctgctcctcggtcgcccacccgcctgcccgccatgtgtaagcaccccgcccgcccgcctccctgccggcccatccacaccctgcgtccacaccac...'' <Preview truncated at 128 characters>'	3642	'aggcgcctcctgccaggtctgctcctcggtcgcccacccgcctgcccgccatgtgtaagcaccccgcccgcccgcc'	0.773333	-13.1
'NM_024042'	'''ggggctgggtgctggggaggggctggtaggagggagggtgggcccactgctttggaggtgatgggactatcaataagaactctgttcacgcaagctgctgtggacctggtctcctgtgtccagcccag...'' <Preview truncated at 128 characters>'	2283	'ggaggggctggtaggagggagggtgggcccactgctttggaggtgatgggactatcaataagaactctgttcacgc'	0.586667	-18.5
'NM_024026'	'''tcctgagtcgtcacccttggattttatggatcacggagctgaccatctttacctggtcctggaactgaaaaactgtagcttgtgtgaaaatgagcctttggaccagtctttattaaaacaaacaaaca...'' <Preview truncated at 128 characters>'	1872	'cttggattttatggatcacggagctgaccatctttacctggtcctggaactgaaaaactgtagcttgtgtgaaaat'	0.426667	-10.9
'NM_024011'	'''aggtcagagtggaccccgtcatggggagaactcagccgggaccacaggcgtggctactgcggctggagctgcgatgagactcggaactcctcgtcttactttgtgctccatgttttgtttttgtattt...'' <Preview truncated at 128 characters>'	545	'ccgtcatggggagaactcagccgggaccacaggcgtggctactgcggctggagctgcgatgagactcggaactcct'	0.653333	-18.5
'NM_023934'	'''ggaagatgacctcatgttcattgttcctggttttttccagccagcagcctctacactccatcataggacatcgagtccctcctcctcttctcccatgccttcttccctgccatggcaaatctgagtgg...'' <Preview truncated at 128 characters>'	2261	'gttcattgttcctggttttttccagccagcagcctctacactccatcataggacatcgagtccctcctcctcttct'	0.506667	-11
'NM_023931'	'''aggctccccaagccccctttgccgggttggagcagctgtccaaggcccggcgccggagtcgcccccgcttttttgcccacccccctgtcccccgagctgaccagcgtcacggctgctacgtgtgcggg...'' <Preview truncated at 128 characters>'	2709	'cctttgccgggttggagcagctgtccaaggcccggcgccggagtcgcccccgcttttttgcccacccccctgtccc'	0.72	-19.2
'NM_023928'	'''gtcagactggctggcgtgtcactcagccgcacccgtgtgcactgtaacttttgtgtgctcaagaaattatacagaaacctacagctgttgtaaaaggatgctcgcaccaagtgttctgtaggcttggg...'' <Preview truncated at 128 characters>'	1121	'gtgtcactcagccgcacccgtgtgcactgtaacttttgtgtgctcaagaaattatacagaaacctacagctgttgt'	0.466667	-11.3
'NM_023080'	'''cgtctccccgaacctgaaacaatccccctcccttggggtggtgtaggggtttgttttgagtgcagagcctttccaggacttctgttgtcagagaaccctggagttggtctgtccctggctggtccaag...'' <Preview truncated at 128 characters>'	1873	'gaaacaatccccctcccttggggtggtgtaggggtttgttttgagtgcagagcctttccaggacttctgttgtcag'	0.533333	-20.7
'NM_023079'	'''accctgctcccatctccccttcccccactcaagagtcccagcagaatcccttccccccaccccagggatggagaggcactgtgtatctccctccagactcgaagtcatcctgcaagatggcaagaacc...'' <Preview truncated at 128 characters>'	1937	'ccccttcccccactcaagagtcccagcagaatcccttccccccaccccagggatggagaggcactgtgtatctccc'	0.64	-14
'NM_023078'	'''gctgggctctggccatcctttcctgcctctgtgcccctgcctctccctgtgtcccttcccctgaggactgcggctccctccctcctgcatgagggtctcctactgctccttctccccttgcacaggga...'' <Preview truncated at 128 characters>'	2476	'tcctttcctgcctctgtgcccctgcctctccctgtgtcccttcccctgaggactgcggctccctccctcctgcatg'	0.666667	-7.3
'NM_023077'	'''tgtggtccaccctccctcccaggcaacaaactgcttgaggctggcagctcctgtttctgaagactgatgcagcccttgaaggtcaacctgctggagcaaaaaaacttgggacttgaatttgtagctcc...'' <Preview truncated at 128 characters>'	1378	'ctcccaggcaacaaactgcttgaggctggcagctcctgtttctgaagactgatgcagcccttgaaggtcaacctgc'	0.56	-15.9
'NM_023071'	'''gagaaaatccagttggcctctctcctctatccacacaattcaacttgataactggactttaggaaacttacagttagatgtaataacaaaaagaagtttatgcgtatcactttttgtgccattctaag...'' <Preview truncated at 128 characters>'	1169	'gcctctctcctctatccacacaattcaacttgataactggactttaggaaacttacagttagatgtaataacaaaa'	0.36	-8.5
'NM_023016'	'''aaattgcttcttttagaaaatgcaaaggtttatttgtcttaataaattgaatactaggtgttgtaaggaagtgagaccagaaggacaagctaaattatgcattcttacttgagggatcggaatggatg...'' <Preview truncated at 128 characters>'	2947	'gaaaatgcaaaggtttatttgtcttaataaattgaatactaggtgttgtaaggaagtgagaccagaaggacaagct'	0.346667	-9.4
'NM_023015'	'''ggccctgcattccccatcccacccccggctggactgccctctccttcttggtgattcaaaggttaatagaggctgaggagattgcaggggaaacacccttgctgcatccccaagctcccccggtggaa...'' <Preview truncated at 128 characters>'	1552	'atcccacccccggctggactgccctctccttcttggtgattcaaaggttaatagaggctgaggagattgcagggga'	0.56	-18.3
'NM_023012'	'''aaatgatcacacttgtaaagtttgggacttatagacttcttgttctgatgtcacgtccttgttcaccaaacagctagcactctagcttgcatgggtgttgcattgactttaatttattgaaaaataca...'' <Preview truncated at 128 characters>'	884	'taaagtttgggacttatagacttcttgttctgatgtcacgtccttgttcaccaaacagctagcactctagcttgca'	0.426667	-13
'NM_023011'	'''gtcactgcacgcacctggcctccatggacgagcaagggcatcccagaaacgtgtaaatgaccccgagtgtgactgggaaggagaacttattccttaccaggaaactggaagctaaaaatacagagggt...'' <Preview truncated at 128 characters>'	915	'tggcctccatggacgagcaagggcatcccagaaacgtgtaaatgaccccgagtgtgactgggaaggagaacttatt'	0.533333	-12.1
'NM_023010'	'''taagtccagatggccttaggtgtcctgactgtctaggcagccaaagagcacacgttaagcaatccagaggtgccttcagggcaaagaatagagagaaagggagccgctgtgctggtggggtacactgc...'' <Preview truncated at 128 characters>'	852	'ttaggtgtcctgactgtctaggcagccaaagagcacacgttaagcaatccagaggtgccttcagggcaaagaatag'	0.506667	-15.1366
'NM_023009'	'''ctaggtaggggcaggtgggtgatctctaagctgcaaaaactgtgctgtccttgtgaggtcactgcctggacctggtgccctggctgccttcctgtgcccagaaaggaaggggctattgcctcctccca...'' <Preview truncated at 128 characters>'	768	'tgggtgatctctaagctgcaaaaactgtgctgtccttgtgaggtcactgcctggacctggtgccctggctgccttc'	0.573333	-20.2
'NM_023008'	'''gcaccagggagcaggcaggggcctcaggctcctctcctcaaatcaagccctggacaggtctcgcacccacaagtactatctgctgcagagatcctctcatctgtggccaggcacgcctgtaatcccag...'' <Preview truncated at 128 characters>'	884	'caggggcctcaggctcctctcctcaaatcaagccctggacaggtctcgcacccacaagtactatctgctgcagaga'	0.586667	-14.5
'NM_022917'	'''tcccagctctggagcaagctgtagacggacagcaggacattggacctctagagcaagatgtcagtaggatgacctccaccctccttggacatgaatcctccatggagggcctgctggctgaacatgct...'' <Preview truncated at 128 characters>'	1353	'aagctgtagacggacagcaggacattggacctctagagcaagatgtcagtaggatgacctccaccctccttggaca'	0.533333	-15.4
'NM_022916'	'''gatgttcagaggagacttaacaagtgtactgcagaataaactacctctttgaagaaattgctgaaaggaagtaaaaccccatagaagaaacatgggaatacagaatatattctggggtcagcttctta...'' <Preview truncated at 128 characters>'	2690	'cttaacaagtgtactgcagaataaactacctctttgaagaaattgctgaaaggaagtaaaaccccatagaagaaac'	0.36	-6.5
'NM_022915'	'''ccgccatggatgcagcagcctgaaacttgagagcgaaagtgagataaatgtcaaaggtgtttcaagccagacattttcacaattgtgaagaaatagatgttttgtttctgttttttactgtgttccca...'' <Preview truncated at 128 characters>'	704	'cagcctgaaacttgagagcgaaagtgagataaatgtcaaaggtgtttcaagccagacattttcacaattgtgaaga'	0.4	-13
'NM_022909'	'''taagaattcatttctgacatattttacatttctggcaatctcaactcttatttggaatacttctgtgcatttgtctgtccaccgtaattttagaaaagcatatccataacgtttacagttgtagtaca...'' <Preview truncated at 128 characters>'	574	'gacatattttacatttctggcaatctcaactcttatttggaatacttctgtgcatttgtctgtccaccgtaatttt'	0.346667	-5.3
'NM_022899'	'''atggggaggaaatgtcactgccgaagaccaaaaacaagcttcttggtataaaagactcttacagaatatgtgtattgtaatttattgatctggatgcttaagtgtcatggacagtaaatgaatttgaa...'' <Preview truncated at 128 characters>'	1653	'cactgccgaagaccaaaaacaagcttcttggtataaaagactcttacagaatatgtgtattgtaatttattgatct'	0.333333	-8.9
'NM_022895'	'''acccagccatgggcacagggctcagccagctccaaggacaaggtgtcccccccaccctggggacaaggcatttccaagccccacctccctctccaagttcaaggactgggctggcaaacccagactgc...'' <Preview truncated at 128 characters>'	1731	'cagggctcagccagctccaaggacaaggtgtcccccccaccctggggacaaggcatttccaagccccacctccctc'	0.666667	-19.7
'NM_022839'	'''tgggaaggaggcctgcacttggacctgacctcaagcctcagctccagtgggaccttgtaaaatgctccctgtcagagctctccagaatatgcttgttggagatccttcaggcagtaagggagagtttt...'' <Preview truncated at 128 characters>'	2788	'cacttggacctgacctcaagcctcagctccagtgggaccttgtaaaatgctccctgtcagagctctccagaatatg'	0.533333	-13.7
'NM_022831'	'''tcctgacatgatgaacctggaacttctgtgaattttaccactcagtagaaaccatcatagctctgtgtagcatattcacccttcaacaggcaggaagcaagccgtacccagaccagtaggccggacgg...'' <Preview truncated at 128 characters>'	1894	'cctggaacttctgtgaattttaccactcagtagaaaccatcatagctctgtgtagcatattcacccttcaacaggc'	0.44	-9.32198
'NM_022828'	'''cactcagaactcttagctgtggaagaacatcatgcctatttataaccactgaatgcactgactttcaaaaactgaggtggggtgtgtgttacgaatgggctttttaacacttttagagtgttgcttta...'' <Preview truncated at 128 characters>'	1813	'gctgtggaagaacatcatgcctatttataaccactgaatgcactgactttcaaaaactgaggtggggtgtgtgtta'	0.426667	-10.3
'NM_022826'	'''cttcatataagacagatggatgatctgtgaacataagtgtttattaaaaatggcaattaaatataaattacttttgtgggggaatgcctaataaatacattgactatatataaaatgaatatatacat...'' <Preview truncated at 128 characters>'	1257	'atggatgatctgtgaacataagtgtttattaaaaatggcaattaaatataaattacttttgtgggggaatgcctaa'	0.293333	-12.1
'NM_022818'	'''aaccagaaaaaatgcagctcttctagaattgtttaaacccttaccaaggaaaaaaaagggatgttaccaactgagatcgatcagttcatccaatcacagatcatgaaacagtagtgttcccacctagg...'' <Preview truncated at 128 characters>'	1693	'agctcttctagaattgtttaaacccttaccaaggaaaaaaaagggatgttaccaactgagatcgatcagttcatcc'	0.386667	-9.6
'NM_022786'	'''agagttttattcttcttcactatctgtggcatgaccagctgtatctgaaagagaaaagacatgaaatataaaccaacctcctcatttctgttgagtaaaatgaagcaaagattggaaacactttctga...'' <Preview truncated at 128 characters>'	605	'ttcactatctgtggcatgaccagctgtatctgaaagagaaaagacatgaaatataaaccaacctcctcatttctgt'	0.386667	-7.5
'NM_022783'	'''gctcctgggcctcccagccctccagtggcctgtgggtgagggaagccagaatgacacaaagcaatgcaaagacaagattgccatgcaaatggatggttttggacatacgagtcttctccgcacataca...'' <Preview truncated at 128 characters>'	1214	'agccctccagtggcctgtgggtgagggaagccagaatgacacaaagcaatgcaaagacaagattgccatgcaaatg'	0.52	-11.1
'NM_022780'	'''agagataactttagtttgcaatttgtaagtgaaactgaatcgtgggtgcatttcagaagagaacgttccatataatgcagctaaccaaggactcctgtgtttctataagctaatgctccagaaacttt...'' <Preview truncated at 128 characters>'	4648	'ttgcaatttgtaagtgaaactgaatcgtgggtgcatttcagaagagaacgttccatataatgcagctaaccaagga'	0.4	-8.8
'NM_022779'	'''aatctctctgggtcttcgagtggaacctggaagccccgggtggcagtggattgatgtccagttcttgtcagaggaggcttgtgaaaaataactgcgcctttgcctgaataccacgtccccaagaatca...'' <Preview truncated at 128 characters>'	1869	'tcgagtggaacctggaagccccgggtggcagtggattgatgtccagttcttgtcagaggaggcttgtgaaaaataa'	0.52	-17.2
'NM_022778'	'''ggaattctgggggattcccccagggaggagctgggctgctgagagcctagtccagcaggtttctgccctgacattctcttgtctgctattcccagagaggtctcagaggggaggggagagcctgcatc...'' <Preview truncated at 128 characters>'	1534	'tcccccagggaggagctgggctgctgagagcctagtccagcaggtttctgccctgacattctcttgtctgctattc'	0.586667	-22.1
'NM_022776'	'''cacatactatctaaaactcgaccaaatgaggttcttctctgtttaccctaaatcctcccagaatggagtcattgcactgagtgacctgcttcctgattgcgcagactgaaactagctaaacctgaatg...'' <Preview truncated at 128 characters>'	1670	'actcgaccaaatgaggttcttctctgtttaccctaaatcctcccagaatggagtcattgcactgagtgacctgctt'	0.466667	-10.622
'NM_022773'	'''acgtgcaccagaaataaaggcgaagacccagcccctcggcggctcagcaacgtttgcccttccctgcgcccagcccaagctgggcatcgccaagagagacgtggagaggagagcggtgggacccagcc...'' <Preview truncated at 128 characters>'	912	'aaaggcgaagacccagcccctcggcggctcagcaacgtttgcccttccctgcgcccagcccaagctgggcatcgcc'	0.693333	-22.1922
'NM_022772'	'''gcccagctgccttgggctggggcctgcggaggggaagcccacccacaatgcatggagtattatttttatatgtgtatgtattttgtatcaaggacacggagggggtgtggtgctggctagaggtccct...'' <Preview truncated at 128 characters>'	761	'gctggggcctgcggaggggaagcccacccacaatgcatggagtattatttttatatgtgtatgtattttgtatcaa'	0.453333	-13.5
'NM_022767'	'''gaagggggcggggctccctggctgggcttccggtgtggccggtaggaagtgggggccaggagagcagcgggcactccttcctgggcagggtggggcaggatgcagtgagccagccccagggccagagg...'' <Preview truncated at 128 characters>'	2005	'ccctggctgggcttccggtgtggccggtaggaagtgggggccaggagagcagcgggcactccttcctgggcagggt'	0.72	-28
'NM_022766'	'''gaagccggcgtcctgctcacaaactgggaaagtgtgaaaactatttaagataattattacagaccaattatgttgatatatacatttaaatgtagaaatttatttttgatagttaaatcttgatttta...'' <Preview truncated at 128 characters>'	2724	'ctcacaaactgggaaagtgtgaaaactatttaagataattattacagaccaattatgttgatatatacatttaaat'	0.253333	-6.9
'NM_022762'	'''ttcctacctggaaggaattttgttgaaaggggttttcacctgtgagccttggtctgtctcggtagggtggtcaacttcagtggactgtggttggtttcagagcgcctggctgaggagttccactgagg...'' <Preview truncated at 128 characters>'	556	'aattttgttgaaaggggttttcacctgtgagccttggtctgtctcggtagggtggtcaacttcagtggactgtggt'	0.493333	-15
'NM_022758'	'''acgggtgtcagcaagaagaaaaattaacaaaagacagaaggcctgactttggggggttagggcaaggggttcctctggattgcagaccacatcgcacagacccctggctctgaccccctctcatcccg...'' <Preview truncated at 128 characters>'	3289	'aagaaaaattaacaaaagacagaaggcctgactttggggggttagggcaaggggttcctctggattgcagaccaca'	0.48	-11.5
'NM_022755'	'''ctctttccctgcagtgtctttgaaacttgaacataatgtgaaggctgaatgatagagatattttctgttgtgttgggtgacctttggttgtgaatgtttttgcttttaaccccttttgaggtgggatt...'' <Preview truncated at 128 characters>'	2648	'gtctttgaaacttgaacataatgtgaaggctgaatgatagagatattttctgttgtgttgggtgacctttggttgt'	0.373333	-11.3
'NM_022754'	'''agcagggaggaaacctctgcagctcattctgccactgcaaagctggtgtagccatgctggtgagaaaaatcctgttcaacctgggttctcccagttacggaaaccttttaaagatccacattagcctt...'' <Preview truncated at 128 characters>'	3018	'tctgcagctcattctgccactgcaaagctggtgtagccatgctggtgagaaaaatcctgttcaacctgggttctcc'	0.52	-14.4
'NM_022750'	'''gcgcacaggagtgttccaggcctttcacctgctctgccttgaaatggctatttgggcctttccttttctttttaaacagaaacttttaatgaactgttctcttaacattgacctctcaatgaagttat...'' <Preview truncated at 128 characters>'	844	'ccaggcctttcacctgctctgccttgaaatggctatttgggcctttccttttctttttaaacagaaacttttaatg'	0.413333	-12.8
'NM_022749'	'''gccagcaccagggcggtgggagactcctgtccacacctctgccccagagctgcctcctgcctggcactgccgccacactcccctcctgggatggggcttctgctcccgggctcactcaaggagactgc...'' <Preview truncated at 128 characters>'	1449	'gtgggagactcctgtccacacctctgccccagagctgcctcctgcctggcactgccgccacactcccctcctggga'	0.693333	-17.5
'NM_022748'	'''gaactcccctccctccctggacccaccgatgcctctcgaagccctggagacagccgttgggtgagggtggggcccccactttttaccaaactagtaaacctgacattccaggcccatgaggggaaaga...'' <Preview truncated at 128 characters>'	2943	'cctggacccaccgatgcctctcgaagccctggagacagccgttgggtgagggtggggcccccactttttaccaaac'	0.64	-21.8
'NM_022746'	'''tgggaaccgtatgtcctggaatattagatgccttttaaaaatgttctcaaaaatgacaacacttgaagcatggtgtttcagaactgagacctctacattttctttaaatttgtgattttcacattttt...'' <Preview truncated at 128 characters>'	996	'ctggaatattagatgccttttaaaaatgttctcaaaaatgacaacacttgaagcatggtgtttcagaactgagacc'	0.36	-13.322
'NM_022744'	'''gcagcccagacggaggcccaagcccagggcaggaacctggagcaaggacactttggccacagcaggacaggggaaaggcagctttatttttccttagggcaactgcagcgggtgggccaggccctcat...'' <Preview truncated at 128 characters>'	1376	'gcccaagcccagggcaggaacctggagcaaggacactttggccacagcaggacaggggaaaggcagctttattttt'	0.573333	-13.5
'NM_022739'	'''caagcttcaaggatttacccaggactctatttatacaaccctgactgacagcctcctttcagcagagtttcaaagaatatgctgaaatacaggaaaacactccccccccccccctttttttttttttt...'' <Preview truncated at 128 characters>'	1231	'tacccaggactctatttatacaaccctgactgacagcctcctttcagcagagtttcaaagaatatgctgaaataca'	0.413333	-12
'NM_022735'	'''aaatgttgttacaaagtctggagtctagggttgggcagaagatgacatttaatttggaaatttctttttacttttgtggagcattagagtcacagtttaccttattgatattggtctgatggtttgtg...'' <Preview truncated at 128 characters>'	1947	'gtctggagtctagggttgggcagaagatgacatttaatttggaaatttctttttacttttgtggagcattagagtc'	0.386667	-10.4
'NM_022731'	'''aagtgatgatggtctggggagagattttattaaaaaaaaaaagaaaaaaaaagaaaaaagagggaggaaaaaaaagaacctacttaagatagaacatggttttggctatggcttgactcatgggcttt...'' <Preview truncated at 128 characters>'	5468	'ggggagagattttattaaaaaaaaaaagaaaaaaaaagaaaaaagagggaggaaaaaaaagaacctacttaagata'	0.253333	-3.1
'NM_022730'	'''ggccggctggggcagctggcactcaccaggcctgggtcaggtggggaggggacaccaagggcccatttcctcccctctctacctgcagtgagttccagacctgcccgtcccctcaccagcgcctcccc...'' <Preview truncated at 128 characters>'	1615	'ctggcactcaccaggcctgggtcaggtggggaggggacaccaagggcccatttcctcccctctctacctgcagtga'	0.653333	-28.0366
'NM_022719'	'''agccaggcctgggctgggctcatagacgcttcacagagcctgcagggcagctgtacacccagcagaggactccagccttctcggggcccaggcctgggccagaagctgttgaccataccaggagtcac...'' <Preview truncated at 128 characters>'	3937	'gggctcatagacgcttcacagagcctgcagggcagctgtacacccagcagaggactccagccttctcggggcccag'	0.653333	-21.722
'NM_022662'	'''ccgtgtctggcggtgaacctaccctgaaacgtgacttctgcacaacaaacgtgaccaaacatcaaagctaaagcaatgtttataaagttttatggtataactagggggaaatgagctgcacaaacctc...'' <Preview truncated at 128 characters>'	1671	'aacctaccctgaaacgtgacttctgcacaacaaacgtgaccaaacatcaaagctaaagcaatgtttataaagtttt'	0.373333	-5
'NM_022574'	'''ccagcccggacccccagcccctgggctgtaggccagggcagccacagcggcgtggaccgagggtcccagcctgcaggctccccgcagagagcacaggaagaggcaggggcggggtccccagcacttgt...'' <Preview truncated at 128 characters>'	2230	'agcccctgggctgtaggccagggcagccacagcggcgtggaccgagggtcccagcctgcaggctccccgcagagag'	0.746667	-30.7
'NM_022566'	'''caccccacccccataccccttcttccacccccagactaaaggaagatacttactctctgcccctctccatttataccaaagaaatcataggtgaaaccccctaccctccccaacgttaaatgctcgag...'' <Preview truncated at 128 characters>'	661	'ccccttcttccacccccagactaaaggaagatacttactctctgcccctctccatttataccaaagaaatcatagg'	0.466667	-5.8
'NM_022553'	'''tgtgccagaaaccgccctgagatctgccggtcatctccatggacttctgcaccccattccatacccttcttcacctggggtaccccttccagttttccccttgcttcccaggcccttgacatggctta...'' <Preview truncated at 128 characters>'	584	'cctgagatctgccggtcatctccatggacttctgcaccccattccatacccttcttcacctggggtaccccttcca'	0.573333	-12
'NM_022552'	'''gggacatgggggcaaactgaggtagcgacacaaagttaaacaaacaaacaaaaaacacaaaacataataaaacaccaagaacatgaggatggagagaagtatcagcacccagaagagaaaaaggaatt...'' <Preview truncated at 128 characters>'	1318	'actgaggtagcgacacaaagttaaacaaacaaacaaaaaacacaaaacataataaaacaccaagaacatgaggatg'	0.333333	-1.5
'NM_022497'	'''ggcccacggtcactgtgggctggggtgatggtgtctgaccagtggggagattggaatgggattactttggcccagggaagcccctggttctgtccctggagactctggaaatccttttgcattaaaag...'' <Preview truncated at 128 characters>'	3937	'tgggctggggtgatggtgtctgaccagtggggagattggaatgggattactttggcccagggaagcccctggttct'	0.586667	-22.3
'NM_022496'	'''gcaacatttttgaatgaaagttgtgaccataaggtttaatttcaaagttccttttaaaagaggttaaggaactgtgttaccttttgtcctaagaaaaaggcttgaatttatgtaaatactttgatcga...'' <Preview truncated at 128 characters>'	535	'gaaagttgtgaccataaggtttaatttcaaagttccttttaaaagaggttaaggaactgtgttaccttttgtccta'	0.333333	-16.4
'NM_022495'	'''agctcattttgactgtaatgtcatcaaatgcaatgtttttattttttcatcctaaaaaagtaactgtgattcttgtaacttgaggacttctccacacccccattcagatgcctgagaacagctaagct...'' <Preview truncated at 128 characters>'	613	'taatgtcatcaaatgcaatgtttttattttttcatcctaaaaaagtaactgtgattcttgtaacttgaggacttct'	0.28	-10.1
'NM_022494'	'''ctgctgttaaaacaaaattatcctttaagtctgcttaattacttgaaaattgtacatattactaaagaattatgcaatgagcctactctggttaagatgttcttttcctcaaaggtgccctagtgcca...'' <Preview truncated at 128 characters>'	520	'aattatcctttaagtctgcttaattacttgaaaattgtacatattactaaagaattatgcaatgagcctactctgg'	0.293333	-6
'NM_022493'	'''gggctgcaggaccaggactcccaggaggccgtgtccatgtgtgacagcagaaccacatgccccaagaccccagggcttcccccaaaattctgagtgagctgcagggtgtgctgggacccgagtaggag...'' <Preview truncated at 128 characters>'	678	'gactcccaggaggccgtgtccatgtgtgacagcagaaccacatgccccaagaccccagggcttcccccaaaattct'	0.6	-13.2366
'NM_022492'	'''gggggcaccggtccctcatagggcagggccatgtatatatcccttggtgggggacatagtgtggtgacagttcactgcatattttgagaccttattctctagatccatagttaatgatgccctggcag...'' <Preview truncated at 128 characters>'	1346	'tcatagggcagggccatgtatatatcccttggtgggggacatagtgtggtgacagttcactgcatattttgagacc'	0.493333	-19.9
'NM_022491'	'''ctttctacagtgctcttctcttgaccctttttctggagtgggttttatttttgttttgtttcgttttctccttaatagaaaaatgttaacttactgggaatagctactcagccttggaaatggagagc...'' <Preview truncated at 128 characters>'	3602	'ttctcttgaccctttttctggagtgggttttatttttgttttgtttcgttttctccttaatagaaaaatgttaact'	0.306667	-9.1
'NM_022490'	'''acgcatgctttccagacagggcgttttggctgcatcacagccactggctggtcctattcatttccatttttatgtatgttttgaaaagaaaaggtccggggatggtggctcacacctgaaatcccagc...'' <Preview truncated at 128 characters>'	511	'acagggcgttttggctgcatcacagccactggctggtcctattcatttccatttttatgtatgttttgaaaagaaa'	0.413333	-14.122
'NM_022483'	'''ggtacacggcagtcttagagaagcaaatggctcagatgatgataattaagagtagccaacattaaagttaatttttaaaaatacagttaggtgtttatattatttagttattataattctgcaatcct...'' <Preview truncated at 128 characters>'	1970	'tagagaagcaaatggctcagatgatgataattaagagtagccaacattaaagttaatttttaaaaatacagttagg'	0.293333	-5.8
'NM_022481'	'''ccctaggaccagcagtctgagagggtaggtaccagaagacccagaaactcttatcgtggcactgttgcagcttcctctgccctggctggaaagactccagaatccagtgtggtgctgtggaaggagca...'' <Preview truncated at 128 characters>'	568	'tctgagagggtaggtaccagaagacccagaaactcttatcgtggcactgttgcagcttcctctgccctggctggaa'	0.546667	-14
'NM_022478'	'''gcgcccgggctggcccggcccaccgcggggggggggcagcgggcacaggccctctgagtgagccccacggggtccaggcgggcggcagcagcccaggggccccaggcctcctccctgtccttgtgtcc...'' <Preview truncated at 128 characters>'	847	'cggcccaccgcggggggggggcagcgggcacaggccctctgagtgagccccacggggtccaggcgggcggcagcag'	0.826667	-28.7366
'NM_022477'	'''gcagatgctcctcccctggaccattgcaagtccatccttcaaatgaccactccataatataacatttcatccagtaaactggcctctactatctttaactcatgcatggccactgaacctctctctag...'' <Preview truncated at 128 characters>'	1761	'ctggaccattgcaagtccatccttcaaatgaccactccataatataacatttcatccagtaaactggcctctacta'	0.413333	-7.3
'NM_022473'	'''agttttttgcctcccacgttgggaagtcattagttgaactattttcacattggccccccacacaggccactctcttccctttcttggtgaagtaaggaaggagaaagtggttactagccaggcatacc...'' <Preview truncated at 128 characters>'	4876	'acgttgggaagtcattagttgaactattttcacattggccccccacacaggccactctcttccctttcttggtgaa'	0.48	-13.5
'NM_022460'	'''cccttccatgctggcccctggcccagcaggcctgtctgtggggacatcggtgtgaagggaagggactgggccctgcagggtcagaacctccccacccccaggggaggccaggcagaagcctgggtcac...'' <Preview truncated at 128 characters>'	1183	'ccctggcccagcaggcctgtctgtggggacatcggtgtgaagggaagggactgggccctgcagggtcagaacctcc'	0.68	-26.2
'NM_022459'	'''acaacagaactttatgcttaatttagatcctttctgcaaagtgcactgaattgctgaaagttgacttgagtcttgtcctattcctcagttcatttggccattttggattttggagagcctgaaacttt...'' <Preview truncated at 128 characters>'	6410	'gcttaatttagatcctttctgcaaagtgcactgaattgctgaaagttgacttgagtcttgtcctattcctcagttc'	0.4	-10.8845
'NM_022458'	'''gacgcacagacggcgtcttctgccaccaagagacccgagaactccagattcacgacattcctgtcccatgtagaagcatttccattcaaccgtggcccctcttcagaacctagacctatcagtgccat...'' <Preview truncated at 128 characters>'	3221	'tcttctgccaccaagagacccgagaactccagattcacgacattcctgtcccatgtagaagcatttccattcaacc'	0.493333	-6.7
'NM_022455'	'''taccaatcaatgtcacatgaacaaacaagctgcccccagggtaccatttggggaggggaaatcttttctttctttcccccttaaaaaaaaacacatctgccccgaacactttcccactgttattcttt...'' <Preview truncated at 128 characters>'	4769	'catgaacaaacaagctgcccccagggtaccatttggggaggggaaatcttttctttctttcccccttaaaaaaaaa'	0.44	-17.7
'NM_022451'	'''tagaggaatgaagtcagtggactttcttgtatatttgtgtgtgcagatgtacataaagatgagttgttaacttaggatcttttctttttatacaaggaaagcttcctaagaatgtctaggaagaagag...'' <Preview truncated at 128 characters>'	964	'agtggactttcttgtatatttgtgtgtgcagatgtacataaagatgagttgttaacttaggatcttttctttttat'	0.306667	-16.1
'NM_022373'	'''cctgaaaaactgtgccagctacaaggagggtctgacttcaggaaagtggtttaaataacagtgcaatttcaaaaaaatttataactttcttttgatcatcatgtacagaggtgttttttttctttagg...'' <Preview truncated at 128 characters>'	1052	'cagctacaaggagggtctgacttcaggaaagtggtttaaataacagtgcaatttcaaaaaaatttataactttctt'	0.333333	-8.7
'NM_022371'	'''aggctagaggaagacttcctggaactgcctttcttccactaacaggaccctgggacctgtaggagcaccccgtttgggactgtgaggtgtttgagggtgtggactggcatccagcagccactaacaaa...'' <Preview truncated at 128 characters>'	792	'ttcctggaactgcctttcttccactaacaggaccctgggacctgtaggagcaccccgtttgggactgtgaggtgtt'	0.56	-16.9
'NM_022346'	'''gaaagacgatggaggtggaatcctttaagattatgtccagttatttgctttaataaagaagaagttacccttgtcaaaatcagaacaaacctgatgtctttctgaagattttctgctgtgcgcttcca...'' <Preview truncated at 128 characters>'	1453	'tggaatcctttaagattatgtccagttatttgctttaataaagaagaagttacccttgtcaaaatcagaacaaacc'	0.32	-5.4
'NM_022344'	'''tcatatgttttgagataattgtatgatcaagttgtatatttaagtcttagtgtttgaaattgcagttataattgttcataggattgctatttaagatgatttgaaactcaatccagattttctttttg...'' <Preview truncated at 128 characters>'	3338	'taattgtatgatcaagttgtatatttaagtcttagtgtttgaaattgcagttataattgttcataggattgctatt'	0.253333	-10.4
'NM_022343'	'''cttgttaaatgtaatgggaaggtggcagacttaagaacgtggatatgaagtgcctagaaccaccacaacctggctgtgcgtctgtccctgtgggtgtatgtgcttgtgtgtgtgatgcatgtgagcgt...'' <Preview truncated at 128 characters>'	1407	'gggaaggtggcagacttaagaacgtggatatgaagtgcctagaaccaccacaacctggctgtgcgtctgtccctgt'	0.546667	-12.8
'NM_022340'	'''ccagcagtggagagggcacctttgggcccaggggtctggcaggagccagtggagcaggacagagggcaggcaggatggatggggaaggtggcagggtgagaactcagatgcacacaggtgaggggcag...'' <Preview truncated at 128 characters>'	3718	'gcacctttgggcccaggggtctggcaggagccagtggagcaggacagagggcaggcaggatggatggggaaggtgg'	0.68	-20.4845
'NM_022171'	'''gggaaggcagcagagggtctccaagggcatcactgggtctgctggcttctacactgggttctgctactccccagacctcagggacaactgccgggggttcagggttggtagcagggagtacccagtgc...'' <Preview truncated at 128 characters>'	1639	'ggtctccaagggcatcactgggtctgctggcttctacactgggttctgctactccccagacctcagggacaactgc'	0.6	-17.8
'NM_022170'	'''gcctgcggttgggagggaatggggcgtggggggttagagcaggaccacagcctggtgagtccccgggcagccgtcctgcagccgccactcctgcgcctgccattggcctcctcacagcggaaacacag...'' <Preview truncated at 128 characters>'	1791	'ggaatggggcgtggggggttagagcaggaccacagcctggtgagtccccgggcagccgtcctgcagccgccactcc'	0.72	-26.3845
'NM_022167'	'''cagggccccagccagtacccgtggaggacccgggaaattgcaccttacagacagtggaggggtgtcccctcccacaggcaagaaccagaggcccaggctgcacacccatttcagccatcaagaaccca...'' <Preview truncated at 128 characters>'	894	'tacccgtggaggacccgggaaattgcaccttacagacagtggaggggtgtcccctcccacaggcaagaaccagagg'	0.613333	-17.4
'NM_022152'	'''ggagcaagcccccattttcacccgatcctgggctctcccttccaagctagagggctgggccctatgactgtggtctgggctttaggcccctttccttccccttgagtaacatgcccagtttcctttct...'' <Preview truncated at 128 characters>'	1301	'tttcacccgatcctgggctctcccttccaagctagagggctgggccctatgactgtggtctgggctttaggcccct'	0.613333	-27.6
'NM_022151'	'''gtctcagggaaccacgaagggatatggcaatgagtagagcatgaaggtagaacagtctatatactcttgtgacacatacaatccctaccttgtgctgccaagtaactcatttttgtgcaattctcagt...'' <Preview truncated at 128 characters>'	1009	'gaagggatatggcaatgagtagagcatgaaggtagaacagtctatatactcttgtgacacatacaatccctacctt'	0.413333	-15.8
'NM_022149'	'''gggttggtgaaaagttggccagtgggtccccgtgaggacgaactactgtcctgagtcataagtaatatgggtggggcgagggtcttatttctgtagaaatcgtgtgactttaaggatttagattttgt...'' <Preview truncated at 128 characters>'	549	'tggccagtgggtccccgtgaggacgaactactgtcctgagtcataagtaatatgggtggggcgagggtcttatttc'	0.546667	-18.6
'NM_022132'	'''ctggaataaaggatgttttctgttggacatgtactgaaaattaacacatgtagtagccttaaaattttagacttctcgaacatgaggctgttacagtaatttttttaacactgtgcattgtacttttc...'' <Preview truncated at 128 characters>'	1866	'ttttctgttggacatgtactgaaaattaacacatgtagtagccttaaaattttagacttctcgaacatgaggctgt'	0.346667	-12
'NM_022130'	'''ctctgctcggggtgaaccattctcctttctctcaagtaaaccagtagtttttcttctgttgacttctggttttctgtaatttgtactttcccacactataattggcttctgttttacaaaatggtggg...'' <Preview truncated at 128 characters>'	1494	'accattctcctttctctcaagtaaaccagtagtttttcttctgttgacttctggttttctgtaatttgtactttcc'	0.36	-11.7
'NM_022121'	'''cttgggaatgaatgtgggagaaaatcgctgctgctgagatggactccagaagaagaaactgtttctccaggcgactttgaacccattttttggcagtgttcatattattaaactagtcaaaaatgcta...'' <Preview truncated at 128 characters>'	3554	'gggagaaaatcgctgctgctgagatggactccagaagaagaaactgtttctccaggcgactttgaacccatttttt'	0.466667	-13.9
'NM_022118'	'''tttgactgatcattgatctgcatatgctagaactctacctgtgtttcattagtattatctaatgtacttttacatatttgtaaaaacaatttttggtaaaatgtgatgaagatggatttcacaaatag...'' <Preview truncated at 128 characters>'	1753	'atctgcatatgctagaactctacctgtgtttcattagtattatctaatgtacttttacatatttgtaaaaacaatt'	0.266667	-9.5
'NM_022117'	'''gggttttccccttttggggatcacctctctgtatcccccacccactatcccatttgccctcctcctcagctagggccacgcggccccacattgcacttctggggggtgaccgacttcgtacacgggtt...'' <Preview truncated at 128 characters>'	612	'ggggatcacctctctgtatcccccacccactatcccatttgccctcctcctcagctagggccacgcggccccacat'	0.64	-17.3
'NM_022100'	'''atgagctccagaacctattgagcttgcagggaagccaagcttgcagttccagcaagcaaagattttttttaatagaccaaaccctaatctctacaggggcccagtacagttgtttggcctacctgatg...'' <Preview truncated at 128 characters>'	1726	'tattgagcttgcagggaagccaagcttgcagttccagcaagcaaagattttttttaatagaccaaaccctaatctc'	0.413333	-13.7
'NM_022087'	'''ggtggatgctgtggcgggaacgttgcttcatcaggcgttgcctccggtgtggagtttggggctttaggaaagcctgggttgggtggagcagaaccatcttggagaagatgacagttccctgtcctccc...'' <Preview truncated at 128 characters>'	679	'gggaacgttgcttcatcaggcgttgcctccggtgtggagtttggggctttaggaaagcctgggttgggtggagcag'	0.6	-21.4
'NM_022082'	'''ctcccaaccccacagcctctccaaggacccaggcgccagcagccccaggacacaggggactcagtgtgtgggacttggtcactccatgtcagacacacgagcagagaggaacacaaaccactgtggag...'' <Preview truncated at 128 characters>'	1117	'cctctccaaggacccaggcgccagcagccccaggacacaggggactcagtgtgtgggacttggtcactccatgtca'	0.64	-21.1
'NM_022081'	'''actgcacccaggaggtgactgggaaggagaaaaccagcaaaggaagctctgccttttataattgaaaaggcccctctattttatttttcttgaaaacattcccttttttaggaaccaaatgatatttg...'' <Preview truncated at 128 characters>'	2366	'tgactgggaaggagaaaaccagcaaaggaagctctgccttttataattgaaaaggcccctctattttatttttctt'	0.386667	-12.3
'NM_022078'	'''ccgggttgggggcttcctttcatagctacatgatgaaaaccctctgccctggcctcatctaccactgaagcagaaaggagtctgggagcagcagtcttcgtggctggttcagggtgttttgttccgag...'' <Preview truncated at 128 characters>'	538	'cctttcatagctacatgatgaaaaccctctgccctggcctcatctaccactgaagcagaaaggagtctgggagcag'	0.52	-15.3
'NM_022075'	'''accattattccagctgcctcccagattaatgcataaagccaaggaactaccccgctccctgcgctatagggtcactttaagctctggggaaaaaggagaaagtgagaggagagttctctgcatcctcc...'' <Preview truncated at 128 characters>'	975	'gcctcccagattaatgcataaagccaaggaactaccccgctccctgcgctatagggtcactttaagctctggggaa'	0.533333	-17.122
'NM_022072'	'''catgaatttgtaaactgtgtttatgtgttattatatttatatttctgaactcagtacatgttaatatttaaataattatgcagtaactttctctgggtctgtttggaatcctatttagttaatacttt...'' <Preview truncated at 128 characters>'	5357	'tgtgtttatgtgttattatatttatatttctgaactcagtacatgttaatatttaaataattatgcagtaactttc'	0.213333	-8.7
'NM_022068'	'''aaccttagaacacagactgcaaataatgttaacatttgaattttttttaaaagcacaatattctcataagagctaagcatttctagttcgacggaaatggtttgtttctcttctgataggtagacaaa...'' <Preview truncated at 128 characters>'	1297	'actgcaaataatgttaacatttgaattttttttaaaagcacaatattctcataagagctaagcatttctagttcga'	0.266667	-6.8
'NM_022066'	'''ctgccaggcacagaggaaagagcatcaccgtgggagaggccagccgccgcctgctcactcccccccggaatcacccctcttcccatgcccctctgtccccactgcaaacccactgccctcttctcccc...'' <Preview truncated at 128 characters>'	1451	'gaaagagcatcaccgtgggagaggccagccgccgcctgctcactcccccccggaatcacccctcttcccatgcccc'	0.693333	-14.5
'NM_022061'	'''ctggatctgaagagtctgcagcccttaatcagtacccatgatcacaggcctttggagcacttttactctctgagaagaactggagctagagatgtaaaatggacagtcttgatggggttgagaacctt...'' <Preview truncated at 128 characters>'	1733	'ctgcagcccttaatcagtacccatgatcacaggcctttggagcacttttactctctgagaagaactggagctagag'	0.493333	-10.1
'NM_022060'	'''gctgctctctgaagaggaagaggagaaagccagagagtcactcttacctccctgtctgcttactcacccactctgtcctttcctcaccaactaacatgtgccagccaggcagagtcttgtgctgttcc...'' <Preview truncated at 128 characters>'	1445	'ggaagaggagaaagccagagagtcactcttacctccctgtctgcttactcacccactctgtcctttcctcaccaac'	0.533333	-10.3178
'NM_022051'	'''agcctttgatccagcaataccccacttcacctacaatattgttaactatttgttaacttgtgaatacgaataaatgggataaagaaaaatagacaaccagttcgcattttaataaggaaacagaaaca...'' <Preview truncated at 128 characters>'	2665	'aataccccacttcacctacaatattgttaactatttgttaacttgtgaatacgaataaatgggataaagaaaaata'	0.28	-8.6
'NM_022048'	'''ccagtgcctcccaggagtcctcaggccctggggactctgactcaattgtacctgcagctcctgccatttctcattggaagggactcctctttgggggagggtggatatccaaaccaaaaagaagaaaa...'' <Preview truncated at 128 characters>'	6414	'agtcctcaggccctggggactctgactcaattgtacctgcagctcctgccatttctcattggaagggactcctctt'	0.546667	-19.6
'NM_022041'	'''ggaggaagcagagcagagtgcgagatcctgacccaagagcaccataacatagctccgaaagggagagcagagatggcagctgaaactcactctgtgctgggctttggtatggtaactctttggtggtt...'' <Preview truncated at 128 characters>'	2602	'gagtgcgagatcctgacccaagagcaccataacatagctccgaaagggagagcagagatggcagctgaaactcact'	0.533333	-11.5741
'NM_022039'	'''ccgtcagggccacccctgcctctgggccagggaaaccagctactcagggacttctcttgcctggagggtgcagtgatagctcctcctcactgccccactgtgctcctgggcctgtgaccccagtgctc...'' <Preview truncated at 128 characters>'	718	'ctgcctctgggccagggaaaccagctactcagggacttctcttgcctggagggtgcagtgatagctcctcctcact'	0.6	-23.6
'NM_022037'	'''ataaggactccagaatctaaagccagtggcttgaggctacagggagtgtagtaaagccgttgtttacttaaagatttatcaaatcagtcagtgcaaatgtcagatacaatgtatttatttaaaagatt...'' <Preview truncated at 128 characters>'	3275	'tctaaagccagtggcttgaggctacagggagtgtagtaaagccgttgtttacttaaagatttatcaaatcagtcag'	0.413333	-16.3
'NM_021999'	'''acagtcaagaaaaacattattgaggaaaattaatatcacagcataaccccaccctttacattttgtgcagtgattattttttaaagtcttctttcatgtaagtagcaaacagggctttactatctttt...'' <Preview truncated at 128 characters>'	872	'attattgaggaaaattaatatcacagcataaccccaccctttacattttgtgcagtgattattttttaaagtcttc'	0.306667	-12
'NM_021994'	'''gagtacttgaaaacctagaagaaactaccacagaagcaatttttcatgtttttctcctatgagacagatatgaaagaacaatttaaatttgaacatcaacaaaagattggtccttggtgaaataaact...'' <Preview truncated at 128 characters>'	1205	'tagaagaaactaccacagaagcaatttttcatgtttttctcctatgagacagatatgaaagaacaatttaaatttg'	0.293333	-13.2
'NM_021977'	'''ggcccccgacaaagacagaaagaaggagctatccaggagctgatcctccttgcaaagctgtgccttgcagagatgcacgtgtgcatttcagctacatcatgccgcgctgttgtaatactgtataaaga...'' <Preview truncated at 128 characters>'	1527	'cagaaagaaggagctatccaggagctgatcctccttgcaaagctgtgccttgcagagatgcacgtgtgcatttcag'	0.52	-20.3
'NM_021974'	'''gctggagtcatcttcctgcccttgccccatgcccaattttcattctcactttatatgtgtaaataataaaatattcaactttccaacccccttcccctctgcttatctgcaatgtcaccacctgttgc...'' <Preview truncated at 128 characters>'	1600	'ctgcccttgccccatgcccaattttcattctcactttatatgtgtaaataataaaatattcaactttccaaccccc'	0.386667	-1.5
'NM_021961'	'''acatggttatttatatatatagatatctgtatatacacacacacatatgtgcacacacacactctctctccattatcgaacgactgactgtaaacctcaccacacagggtggtgccctggccccgagg...'' <Preview truncated at 128 characters>'	7532	'tatatagatatctgtatatacacacacacatatgtgcacacacacactctctctccattatcgaacgactgactgt'	0.386667	-5.1
'NM_021959'	'''atccctctctcctccagcattcctgtgtctgtctggccctaaatgtatccatgtggctacttctccagccccctccttccctctcttctgcctgatagagggaagaggaagaggaggacgaacagaga...'' <Preview truncated at 128 characters>'	1027	'agcattcctgtgtctgtctggccctaaatgtatccatgtggctacttctccagccccctccttccctctcttctgc'	0.546667	-6.8
'NM_021943'	'''aggccaggcatggccaccacgtgacgctgttcttagttcactaatgttagccttatttaggacaaagtcagccagacaccttgtactgggcacgcgtcagactgcagccagtccgtttcctttcttta...'' <Preview truncated at 128 characters>'	2252	'accacgtgacgctgttcttagttcactaatgttagccttatttaggacaaagtcagccagacaccttgtactgggc'	0.466667	-14.6
'NM_021942'	'''tgttcaagaccggcccttggctgttgttacagagatgttgggcagagctatgcaggtgtttcattgtgaactctagctttgatcatggtaaaaagttaaccttttctattttttaatggatgttatac...'' <Preview truncated at 128 characters>'	960	'cttggctgttgttacagagatgttgggcagagctatgcaggtgtttcattgtgaactctagctttgatcatggtaa'	0.44	-15
'NM_021939'	'''ggggcagggagcctggccaggcctgagacacagaggcccactgcgagggggacagtggcggtgggactgacctgctgacagtcaccctccctctgctgggatgaggtccaggagccaactaaaacaat...'' <Preview truncated at 128 characters>'	814	'gccaggcctgagacacagaggcccactgcgagggggacagtggcggtgggactgacctgctgacagtcaccctccc'	0.693333	-24.9
'NM_021932'	'''ggatggcagctcttctgctcccccatcaggactggtgctgcttccagagacttccttggggttgcaacctggggaagccacatcccactggatccacacccgcccccacttctccatcttagaaaccc...'' <Preview truncated at 128 characters>'	825	'tgctcccccatcaggactggtgctgcttccagagacttccttggggttgcaacctggggaagccacatcccactgg'	0.613333	-20.344
'NM_021928'	'''attattctgaatttgaaacaacatatttttatacttaatgaattgtatctcattaatctcttcccttacatcttcatgtattgttggtttgttttttggttttgggtttttttttttttttttttggt...'' <Preview truncated at 128 characters>'	3915	'aaacaacatatttttatacttaatgaattgtatctcattaatctcttcccttacatcttcatgtattgttggtttg'	0.266667	-5.9
'NM_021927'	'''ttggtgggaaaacaaagaattttcattgcaatttgtaatatgctgacaacagaaagaaaattataaaatttgcttgttactttcagggtattcaggttcaaataacctactagtctttcgttgaaagg...'' <Preview truncated at 128 characters>'	2013	'agaattttcattgcaatttgtaatatgctgacaacagaaagaaaattataaaatttgcttgttactttcagggtat'	0.266667	-8.22199
'NM_021926'	'''cagggcacccctgccccgtccccacctcgggacaccatgggccacgcccatgttttccaggcccccagcctcccactcgactttcctcttaggaacctggcctgggccaggggcctgaccctcagcac...'' <Preview truncated at 128 characters>'	4126	'ccgtccccacctcgggacaccatgggccacgcccatgttttccaggcccccagcctcccactcgactttcctctta'	0.653333	-20.8
'NM_021925'	'''attggcctgaggaacaagcccccactgccagtacatggaggcagtcagtgtactagacttagtaggtaaatgtttaattttgaagactgatattagaaatgaagaaagtgagaacctttgtcttacaa...'' <Preview truncated at 128 characters>'	2889	'aagcccccactgccagtacatggaggcagtcagtgtactagacttagtaggtaaatgtttaattttgaagactgat'	0.426667	-11.9
'NM_021922'	'''ccatccaccaagggaccaccctcttggtgctccatcaccagcttcctgaagggcatttctttcttcaccaccttgtcttgagccctagcctgaggataaaggctgagcctggccatcccagattgcaa...'' <Preview truncated at 128 characters>'	769	'ccaccctcttggtgctccatcaccagcttcctgaagggcatttctttcttcaccaccttgtcttgagccctagcct'	0.546667	-10.9
'NM_021825'	'''tattaatgctcatcctgctgtggctgttggcttcttagaacaccaaaccgggagagatttactttgaacattgtcagttgcagcaaaaatttactacacaagattattcgaagtgtatacggactaaa...'' <Preview truncated at 128 characters>'	2818	'tgctgtggctgttggcttcttagaacaccaaaccgggagagatttactttgaacattgtcagttgcagcaaaaatt'	0.426667	-15.6
'NM_021823'	'''cctgggatttctgtcatgggtgtccctctgtactcagaatgggttcaggccaagtcggtgaagatggatgttggcaaaataggaggataccctcatttgctgaatgggggacctgctctgagcctgcc...'' <Preview truncated at 128 characters>'	1509	'atgggtgtccctctgtactcagaatgggttcaggccaagtcggtgaagatggatgttggcaaaataggaggatacc'	0.506667	-18
'NM_021818'	'''gctgattttttaaaaatttaagttttgtaagagctttaaaatattttcacagataaaaaattgcaaacaagtactctggttaataaatgctgcttcctttgtggaaattataaaattctaactttaca...'' <Preview truncated at 128 characters>'	1603	'atttaagttttgtaagagctttaaaatattttcacagataaaaaattgcaaacaagtactctggttaataaatgct'	0.24	-6.3
'NM_021646'	'''tcaccaggcctgaaactccctttccaggactctcatccctgggcacagaattcaggaaactgctagacagcctggtccgaaagcattgccagctgcccgtttcctcccatggcccagtatgaggccag...'' <Preview truncated at 128 characters>'	3998	'ctccctttccaggactctcatccctgggcacagaattcaggaaactgctagacagcctggtccgaaagcattgcca'	0.546667	-13.4
'NM_021639'	'''gcatataaatgctcacagttaaatctgacccagtaaactctgtgtgtttagggagtatacaaaagaaatcgttcttttccttttcttatgttgttgaatacttcattcacaagggaaataatcatatc...'' <Preview truncated at 128 characters>'	968	'cagttaaatctgacccagtaaactctgtgtgtttagggagtatacaaaagaaatcgttcttttccttttcttatgt'	0.346667	-10.9
'NM_021633'	'''ccattgttggagcaccatccagagctagtgaccagtccagtggacagttagtgggagaatcaaaaatcctttccagaatgtctgtttctcactatgtgcaccgggtgattacaggcaccagtgcagtg...'' <Preview truncated at 128 characters>'	1448	'catccagagctagtgaccagtccagtggacagttagtgggagaatcaaaaatcctttccagaatgtctgtttctca'	0.453333	-10.8
'NM_021629'	'''cagtgtcatacatatttgttctccattgatatatctggagaaatcaatgctacagcctatagctgtgaaaaaattctaccttatatttgcaggtgaagatttttctattagattatctacaaaaacaa...'' <Preview truncated at 128 characters>'	5125	'ttgttctccattgatatatctggagaaatcaatgctacagcctatagctgtgaaaaaattctaccttatatttgca'	0.333333	-13.8
'NM_021627'	'''gaaaactttgcctggtccctctagctgctggtggttctttcacagacatttccatatacctcatgcattgtgggttaaaaagtccctgcatcacttctgttctcacaggtactgagctgtcaaaagtg...'' <Preview truncated at 128 characters>'	1266	'tccctctagctgctggtggttctttcacagacatttccatatacctcatgcattgtgggttaaaaagtccctgcat'	0.453333	-9.5
'NM_021626'	'''gatggatggggctggagatgagctggtttggccttggggcacagagctgagctgaggccgctgaagctgtaggaagcgccattcttccctgtatctaactggggctgtgatcaagaaggttctgacca...'' <Preview truncated at 128 characters>'	540	'agatgagctggtttggccttggggcacagagctgagctgaggccgctgaagctgtaggaagcgccattcttccctg'	0.6	-21.1845
'NM_021623'	'''tggagcacagtgccatgggagggagggagggagggaggacttgagagaaggaggctgtgactcagtttctctaccttgttggagggtagtcagaggcctttatgtcactcatattcctgtggatgctc...'' <Preview truncated at 128 characters>'	4144	'tgggagggagggagggagggaggacttgagagaaggaggctgtgactcagtttctctaccttgttggagggtagtc'	0.573333	-15
'NM_021570'	'''gggcggtatacggtgcggggcctgggatgcccgcgccacccgcagccccctcactcggcggaaacccgcgagccggcccttccgcgtccaagaagtttacttcctaagcctttttattatgatcttga...'' <Preview truncated at 128 characters>'	553	'cggggcctgggatgcccgcgccacccgcagccccctcactcggcggaaacccgcgagccggcccttccgcgtccaa'	0.786667	-23.9
'NM_021259'	'''cactggcctggggacagctgctgctctgatgacctcttcagccaggagctgtatcgagggggaggcgcctggtccagccctggacagattgatttccagctgaataaattggcctagataccctctta...'' <Preview truncated at 128 characters>'	1211	'agctgctgctctgatgacctcttcagccaggagctgtatcgagggggaggcgcctggtccagccctggacagattg'	0.626667	-18.9
'NM_021254'	'''agttcaccagctgatgacacttccaaagagattagctcacctttctcctaggcaattataatttaaaaaaaaaaaaaaggccacttactgccctctgtaaaagatgttaacatttctagttttctttt...'' <Preview truncated at 128 characters>'	2509	'gacacttccaaagagattagctcacctttctcctaggcaattataatttaaaaaaaaaaaaaaggccacttactgc'	0.346667	-4.9
'NM_021249'	'''gccacactccgccttcctgttaaaaagggctgccttccttcaaattttatttttgttttcttaatgatgttaagcatttatgctcactggaaacaaacaaaaagcagctgaaaaagtgcatcaactcc...'' <Preview truncated at 128 characters>'	2037	'cctgttaaaaagggctgccttccttcaaattttatttttgttttcttaatgatgttaagcatttatgctcactgga'	0.333333	-7.7
'NM_021241'	'''cacaaaagcattccagatcccctctcgtgccacctctgtctcctcttcttcctcctctgtgtccttgtccctcttcctctttctttccgtttccaaaggagcaagccaaaacctcaaaccggcgcccc...'' <Preview truncated at 128 characters>'	1586	'gatcccctctcgtgccacctctgtctcctcttcttcctcctctgtgtccttgtccctcttcctctttctttccgtt'	0.546667	1.3
'NM_021239'	'''aactttttatatttagagttccatttcagatttcttctttgccacccttttaaggactttgaatttttctttgtctttgaagacattgtgagatctgtaattttttttttttgtagaaaatgtgaatt...'' <Preview truncated at 128 characters>'	1563	'gagttccatttcagatttcttctttgccacccttttaaggactttgaatttttctttgtctttgaagacattgtga'	0.346667	-9.9
'NM_021237'	'''atgtctgctctaagaagcagacaaccggacatgcgcattcatagcagaaggaaaccatcaagaagtggaaggctgaccatgatgagcagtagatgaatgtgtatgtctaaacaaggactgctctgtgt...'' <Preview truncated at 128 characters>'	597	'agcagacaaccggacatgcgcattcatagcagaaggaaaccatcaagaagtggaaggctgaccatgatgagcagta'	0.493333	-9.7
'NM_021222'	'''ctgttgagaggcgaggaggtagtgggtgaggctacctgactcacttcaaatgcatgttttgagatgtttggagattcagcaattctgtcttcattgctccaggatctggtatactgttctcataaaac...'' <Preview truncated at 128 characters>'	1497	'gaggtagtgggtgaggctacctgactcacttcaaatgcatgttttgagatgtttggagattcagcaattctgtctt'	0.44	-14.4
'NM_021218'	'''agaaaacatttgcgatggaaaagtgactttgtaatatcaaatgccaaagctactatcattcagtgctacatgaactgtgactttaagaattttggtgaactttgatattttttgtttgtctgaaagaa...'' <Preview truncated at 128 characters>'	3590	'tggaaaagtgactttgtaatatcaaatgccaaagctactatcattcagtgctacatgaactgtgactttaagaatt'	0.333333	-8.8
'NM_021215'	'''gatgggtgtcatgtcccagatttctgtttgtaccagcagaaagaagagggcaagtcatggttggaaataaccttctagcccctggttctatcccttcttccgcccagccccccagcctcaagaaagaa...'' <Preview truncated at 128 characters>'	2512	'ccagatttctgtttgtaccagcagaaagaagagggcaagtcatggttggaaataaccttctagcccctggttctat'	0.453333	-20.9
'NM_021214'	'''agacaacaacttgatcttacctcatttactgtgaacagaagagtcctctgttttgcacatgctttaactgggtagctgtaaaggcttgataaccatgaagaagtgcccaacctttagggtgttctaat...'' <Preview truncated at 128 characters>'	1299	'cttacctcatttactgtgaacagaagagtcctctgttttgcacatgctttaactgggtagctgtaaaggcttgata'	0.413333	-13.0703
'NM_021204'	'''agaagggttgttaaggcagaccgccctgttccccagagttgtccctgtagtgtctaggtttattctaatggtaaaagtaacttacttaaaaaacatatgtacacatatgtatgcaagtatgtatatat...'' <Preview truncated at 128 characters>'	1055	'gcagaccgccctgttccccagagttgtccctgtagtgtctaggtttattctaatggtaaaagtaacttacttaaaa'	0.426667	-9.5
'NM_021203'	'''gaggcagctctaaagcacaagacctggatgtgtgacacacagttttggaaaaaggtctgtggtagtctggagttgatgaggaaggggtacaagatgtggttagaaacatttctttgttctggaaacaa...'' <Preview truncated at 128 characters>'	1779	'cacaagacctggatgtgtgacacacagttttggaaaaaggtctgtggtagtctggagttgatgaggaaggggtaca'	0.48	-13.7
'NM_021197'	'''agcaacggcaagcagctaggttgcaagaacattcctctactttctgctaagccttggaaacagttgggaaaagtagtttgaccctcacagttcacattcagctcagcagagcaagaccccagagatgc...'' <Preview truncated at 128 characters>'	550	'ctaggttgcaagaacattcctctactttctgctaagccttggaaacagttgggaaaagtagtttgaccctcacagt'	0.44	-10.722
'NM_021190'	'''aaatgggaagatgaagattgggggtgaatcacattgttcaatgtcatcacctatttgactgttcagaaaagtggggaccagagtttgattttttttgtttttgtttttttggggtttctttttttttt...'' <Preview truncated at 128 characters>'	1656	'gattgggggtgaatcacattgttcaatgtcatcacctatttgactgttcagaaaagtggggaccagagtttgattt'	0.413333	-12.4
'NM_021184'	'''ccgtggggtgggggcaaagggtgaagagagtgtgggctttaggagaaaagtgtgaggcatgacccaaattgtaagcatagggacctcagggatggggaagaaacccgagtacgagggtgcagggcccc...'' <Preview truncated at 128 characters>'	765	'aaagggtgaagagagtgtgggctttaggagaaaagtgtgaggcatgacccaaattgtaagcatagggacctcaggg'	0.493333	-8.6
'NM_021174'	'''cggcctcgcacggaactgccatcctgtgagggcagcggtggcgcccggcaaagttggagcccttgcggtaccagaaagcagcgagagcgagacctgggagccagggcaggggtggctgaccccatgct...'' <Preview truncated at 128 characters>'	809	'ctgccatcctgtgagggcagcggtggcgcccggcaaagttggagcccttgcggtaccagaaagcagcgagagcgag'	0.666667	-22.8
'NM_021167'	'''ttcacaaattaaaactgggtttccaggcctggtgtggtggctcacgcctgtagccccagctattgcaccactgctctccaagctgggcaatggagtcagattctctttcttaaaaaaccacaaaaaaa...'' <Preview truncated at 128 characters>'	3505	'tgggtttccaggcctggtgtggtggctcacgcctgtagccccagctattgcaccactgctctccaagctgggcaat'	0.613333	-23.5
'NM_021158'	'''gaccaccctactacacgctcagctgccaacagtggattgagtttgggggtagctccaagccttctcctgcctctgaactgagccaaaccttcagtgccttccagaagggagaaaggcagaagcctgtg...'' <Preview truncated at 128 characters>'	936	'cgctcagctgccaacagtggattgagtttgggggtagctccaagccttctcctgcctctgaactgagccaaacctt'	0.56	-18.9
'NM_021156'	'''atttaatgatgcgttttcaagaatacacaccaaaacaatatgtcagcttccctttggcctgcagtttgtaccaaatccttaatttttcctgaatgagcaagcttctcttaaaagatgctctctagtca...'' <Preview truncated at 128 characters>'	4898	'ttcaagaatacacaccaaaacaatatgtcagcttccctttggcctgcagtttgtaccaaatccttaatttttcctg'	0.386667	-6.8
'NM_021154'	'''acacatcctaaccaggatatactctgttcttgaacaacatacaaagtttaaagtaacttggggatggctacaaaaagttaacacagtatttttctcaaatgaacatgtttattgcagattcttctttt...'' <Preview truncated at 128 characters>'	1021	'gatatactctgttcttgaacaacatacaaagtttaaagtaacttggggatggctacaaaaagttaacacagtattt'	0.32	-7.7
'NM_021149'	'''ccccagcccccgccacaccaccccttgccaaagtcatctgcctgctccccgggggagaggaccgccggcctcagctactagcccaccagcccaccagggagaaaagaagccatgagaggcagcgcccg...'' <Preview truncated at 128 characters>'	1282	'caccaccccttgccaaagtcatctgcctgctccccgggggagaggaccgccggcctcagctactagcccaccagcc'	0.693333	-12.3
'NM_021141'	'''gtcgtggatgtatggggaatctaagagagctgccatcgctgtgatgctgggagttctaacaaaacaagttggatgcggccattcaaggggagccaaaatctcaagaaattcccagcaggttacctgga...'' <Preview truncated at 128 characters>'	1109	'ggaatctaagagagctgccatcgctgtgatgctgggagttctaacaaaacaagttggatgcggccattcaagggga'	0.506667	-14
'NM_021138'	'''ctgccccctactggtgtctgggggttgggggcagccaggcacagccggctcacggaggggccaccacgctgggccagggtctcactgtacaagtgggcaggggccgcgcttgggcgcttgggagggtg...'' <Preview truncated at 128 characters>'	735	'gtctgggggttgggggcagccaggcacagccggctcacggaggggccaccacgctgggccagggtctcactgtaca'	0.72	-23
'NM_021137'	'''ccagaccctcagggagtcagggcacgggaggccctatctcccatcctgtggaacccgccccattggccaccccatgctgctgctgcctgggtctctgctctagcacccagaggcatgacaggccctgc...'' <Preview truncated at 128 characters>'	2422	'gtcagggcacgggaggccctatctcccatcctgtggaacccgccccattggccaccccatgctgctgctgcctggg'	0.693333	-19
'NM_021130'	'''gtttgacttgtgttttatcttaaccaccagatcattccttctgtagctcaggagagcacccctccaccccatttgctcgcagtatcctagaatctttgtgctctcgctgcagttccctttgggttcca...'' <Preview truncated at 128 characters>'	1701	'tatcttaaccaccagatcattccttctgtagctcaggagagcacccctccaccccatttgctcgcagtatcctaga'	0.506667	-7.53658
'NM_021128'	'''ccacgctggaacccacccacccgctgtgctgaccatgggccctgagcgtcctgccccgaattcacgaggctgaggcatccgggagctggcgtaatgcctggccgcagtgtgtgtgtatccgatacccc...'' <Preview truncated at 128 characters>'	700	'cccacccgctgtgctgaccatgggccctgagcgtcctgccccgaattcacgaggctgaggcatccgggagctggcg'	0.706667	-16.1
'NM_021127'	'''ctgcatcaaaaacttgcatgaggggactccttcaaaagagttttctcaggaggtgcacgtttcatcaatttgaagaaagactgcattgtaattgagaggaatgtgaaggtgcattcatgggtgccctt...'' <Preview truncated at 128 characters>'	1571	'gcatgaggggactccttcaaaagagttttctcaggaggtgcacgtttcatcaatttgaagaaagactgcattgtaa'	0.426667	-19.2
'NM_021105'	'''tggattagtgaaagtctcctcaggaaatctgaagtctgtatattgattgagactatctaaactcatacctgtatgaattaagctgtaaggcctgtagctctggttgtatacttttgcttttcaaatta...'' <Preview truncated at 128 characters>'	883	'ctcctcaggaaatctgaagtctgtatattgattgagactatctaaactcatacctgtatgaattaagctgtaaggc'	0.373333	-10.7
'NM_021095'	'''tgttgactcaggaccccgcctctgtcctcactgtgccaggccatagccagaggccaccctgtagtacagggatgagtcttggtgtgttctgcagggacaggcctggatgatctagctcataccaaagg...'' <Preview truncated at 128 characters>'	869	'ccgcctctgtcctcactgtgccaggccatagccagaggccaccctgtagtacagggatgagtcttggtgtgttctg'	0.6	-18.5
'NM_021090'	'''agctcagtgacctgggtgggcagtggccaagctgctgttcctatgacaggcccactcaacctgggcagaccgagaggcccgtgcactttggaatgggagcgtggaaccacctgtacagagtgacagat...'' <Preview truncated at 128 characters>'	5083	'gtgggcagtggccaagctgctgttcctatgacaggcccactcaacctgggcagaccgagaggcccgtgcactttgg'	0.64	-20.4
'NM_021083'	'''tgggacccaaggtctcagagcacaggcatattattttctgggtttgatactcgttattcatacaaataatgagccctacacagggaacaaggcaggaagttagctgttaactccttgtgagctgcttc...'' <Preview truncated at 128 characters>'	3668	'cagagcacaggcatattattttctgggtttgatactcgttattcatacaaataatgagccctacacagggaacaag'	0.4	-12.6
'NM_021080'	'''atagcgcaggtctgggagccagagcctctgtacgcgcagatcaacagacctaagaaatagcatcgatgcgagctcgtggtgggtgctcaagactggcatggacatcagcatcacgacaggctctcttg...'' <Preview truncated at 128 characters>'	3366	'gagccagagcctctgtacgcgcagatcaacagacctaagaaatagcatcgatgcgagctcgtggtgggtgctcaag'	0.56	-14.4
'NM_021079'	'''ccagtcaccagtgcgattctggataaagccactgaaaattcgaaccaggaaatggaaccccaccactgttggtccaattttcacacacgtgagaatccctggcaaagggagcagaactgaaccggctt...'' <Preview truncated at 128 characters>'	3394	'attctggataaagccactgaaaattcgaaccaggaaatggaaccccaccactgttggtccaattttcacacacgtg'	0.453333	-13.8
'NM_021078'	'''gcccatctttgggccgcagccctgacctggaatgtctccacctcggattctgatctgatccttagggggtgccctggccccacggacccgactcagcttgagacactccagccaagggtcctccggac...'' <Preview truncated at 128 characters>'	553	'gcagccctgacctggaatgtctccacctcggattctgatctgatccttagggggtgccctggccccacggacccga'	0.64	-18.1
'NM_021073'	'''tattaaataatattgataataacaaaaagatctgtattaaggtttatggctgcaataaaaagcatactttcagacaaacggggaatttcctaaaattagtctggctcattttgactcttttcctatgt...'' <Preview truncated at 128 characters>'	1893	'ataataacaaaaagatctgtattaaggtttatggctgcaataaaaagcatactttcagacaaacggggaatttcct'	0.32	-8.4
'NM_021067'	'''ccatgcgccgaggcacttccaggcttcactcaactcatggactcctctgtactcactctctccaccactcccttcacctccctctttgattttagaagctatagacattgtttaagataactaagaat...'' <Preview truncated at 128 characters>'	2564	'cttccaggcttcactcaactcatggactcctctgtactcactctctccaccactcccttcacctccctctttgatt'	0.52	-2.7
'NM_021038'	'''aattttcatcactaaacaatcatgctaaagaggaaaggacagtgtgcttggttagagtaaaggacgaggtcattagccatattgtatatatcgtcaagcaacacacacaaaagttcctcagccacaag...'' <Preview truncated at 128 characters>'	3434	'acaatcatgctaaagaggaaaggacagtgtgcttggttagagtaaaggacgaggtcattagccatattgtatatat'	0.386667	-11.3
'NM_021035'	'''gaagatggtacaccactgccttttgccctcgccactgaatgactggggccagctccctaatgaaggaactgaagtttgttttttattatcatcctttttaggctgggcgcagtggcttacgcctgtaa...'' <Preview truncated at 128 characters>'	1367	'ctgccttttgccctcgccactgaatgactggggccagctccctaatgaaggaactgaagtttgttttttattatca'	0.466667	-11.6
'NM_021033'	'''catccaaatatggctgtcctggatgggatttgcccaatgtcgtaggtgatagaaaactcgcctactccactgcagaacttgcagaatgcgtggtgttaatctacagagaactgcagcccttattcaga...'' <Preview truncated at 128 characters>'	3556	'gtcctggatgggatttgcccaatgtcgtaggtgatagaaaactcgcctactccactgcagaacttgcagaatgcgt'	0.506667	-22
'NM_021025'	'''gcccaccagcgcgcaccgtcgccacggatcgccgcccccacccagccgggcgccccggaccccccaggcgggctgcgggggaaccggcgccgagaggggaaggggccgcctagcccgagtaggcccca...'' <Preview truncated at 128 characters>'	555	'ccgtcgccacggatcgccgcccccacccagccgggcgccccggaccccccaggcgggctgcgggggaaccggcgcc'	0.866667	-29.7845
'NM_021012'	'''gccaaccttggccgacatgcagcatccacccccggctggggagaggccccgcggtcgctcaggggccccgggtttgagcagaacgggcccagtgccctgggttgcagactcagtagcgttttagtcgt...'' <Preview truncated at 128 characters>'	3223	'catgcagcatccacccccggctggggagaggccccgcggtcgctcaggggccccgggtttgagcagaacgggccca'	0.746667	-23.4
'NM_021003'	'''aactgctcatctagccatggagtttaccttcacctccaaaggagagtacagctcaactttgttgaaacttttaacatccatcctcaactttaaggaaggggatatgacatgggtgagaatgattacat...'' <Preview truncated at 128 characters>'	6611	'catggagtttaccttcacctccaaaggagagtacagctcaactttgttgaaacttttaacatccatcctcaacttt'	0.4	-12.7
'NM_020967'	'''agctaaatctttcaactctccccagtcccctcatcccctggcctcctcccacttacttgttctaaatagagctgtttggaggatgttctctgcgctcccaggccggcatcgagtgtcatcaatttcta...'' <Preview truncated at 128 characters>'	1315	'ctctccccagtcccctcatcccctggcctcctcccacttacttgttctaaatagagctgtttggaggatgttctct'	0.533333	-14.8
'NM_020961'	'''ttgttgaagacattgaacctattcatcctcctctaaccttctttattgtaattaaatttcaagtgggagacttaactttagaactcacttccagcttgcactttgctttaatttctctgagctgcaag...'' <Preview truncated at 128 characters>'	1984	'aacctattcatcctcctctaaccttctttattgtaattaaatttcaagtgggagacttaactttagaactcacttc'	0.333333	-5.1
'NM_020947'	'''ggagccgcctgagccttcctggagccaggacctggattcctctgggtagagggcaacgcctgcagcccctcttccctcccacatggtttaactgtaatagcgtaccgcacgggtcacagcctggtagt...'' <Preview truncated at 128 characters>'	3553	'ttcctggagccaggacctggattcctctgggtagagggcaacgcctgcagcccctcttccctcccacatggtttaa'	0.6	-18.6
'NM_020946'	'''gccgggccctgagggtgggggatgcaccgaggcccgagggtccgtccactgctgcggttccgaggctcccccgccactctctctctgcccaggttctgctggtgggaagggatgggacccctctctgc...'' <Preview truncated at 128 characters>'	1778	'tgggggatgcaccgaggcccgagggtccgtccactgctgcggttccgaggctcccccgccactctctctctgccca'	0.72	-21.8366
'NM_020936'	'''ttccagtgccacagatgaacccacaaggacatagctgttccctaacttggtggatggctccagtttgcttttaacgaaaatcacaacttcaggagacatctgaaaagaatgatgtctctgaaagctgt...'' <Preview truncated at 128 characters>'	803	'tgaacccacaaggacatagctgttccctaacttggtggatggctccagtttgcttttaacgaaaatcacaacttca'	0.44	-11.4
'NM_020925'	'''caatctcctcacctccacgccaagatgagatctgggagctacagaatgttctggaaagaaaaagaaccggcttaaaacccacagcaagagacctcccttgtgtttgtgctttgtgcagagttgtttga...'' <Preview truncated at 128 characters>'	1497	'cacgccaagatgagatctgggagctacagaatgttctggaaagaaaaagaaccggcttaaaacccacagcaagaga'	0.466667	-9.53331
'NM_020894'	'''agagcggggcccagtgcactggccatcagcactttctccctctgccagtgtctcaggacagcagagtgggcgtgggtctgggcagtaaccatgctttgtctattactgtgtttgatgtaaagaaatgg...'' <Preview truncated at 128 characters>'	2097	'gcactggccatcagcactttctccctctgccagtgtctcaggacagcagagtgggcgtgggtctgggcagtaacca'	0.613333	-21.8845
'NM_020890'	'''acattatggcattttggaatttgtaatctcatgatatttttgatgtatttatctattggagggggggtgggtaggggagttaatttgtgacttcgtaacaataagaagttattatctaatttagtaaa...'' <Preview truncated at 128 characters>'	1297	'ggaatttgtaatctcatgatatttttgatgtatttatctattggagggggggtgggtaggggagttaatttgtgac'	0.386667	-11.2
'NM_020886'	'''gctcccacatgttcaaggcccattctggttcctggctgcctgcctcttgcacagaagttcgttgtcatagtgctcaccttgggaaaaggattaggtgggcacataagattccgatcagaccccaacca...'' <Preview truncated at 128 characters>'	1375	'aggcccattctggttcctggctgcctgcctcttgcacagaagttcgttgtcatagtgctcaccttgggaaaaggat'	0.533333	-13.8
'NM_020870'	'''ggagactgacactgaagaagcttaaaatcacttcacacaacaaagtagcacaaagcagtttaacagaaagagcacatttgtggacttccagatggtcaggagatgagcaaaggattggtatgtgactc...'' <Preview truncated at 128 characters>'	2263	'agaagcttaaaatcacttcacacaacaaagtagcacaaagcagtttaacagaaagagcacatttgtggacttccag'	0.386667	-9
'NM_020864'	'''cttcctgtgatacaacttgccaaatgcttcccacctctgtctgtcctgttgctgtagacaactttcgcatttgcttttatttttctatgtgtgtatgggttaggggatgcgggggatgagttctggca...'' <Preview truncated at 128 characters>'	2453	'cttgccaaatgcttcccacctctgtctgtcctgttgctgtagacaactttcgcatttgcttttatttttctatgtg'	0.426667	-6.5
'NM_020861'	'''atgtcacttatctttttaaaaaactctcatttttacaaagactatcttccctcccttccctgaattcagaactgtagttctccatggcatgatacaaacaggtccttgttctcttctcctcttcccct...'' <Preview truncated at 128 characters>'	1425	'ttaaaaaactctcatttttacaaagactatcttccctcccttccctgaattcagaactgtagttctccatggcatg'	0.386667	-4.8
'NM_020857'	'''gagggtgtcacctttgatggggggtgggcaatggggagcagtggcttgaacccacttgagaaggctgcctcctaggctctgctcagtcatcttgcaattgccacactgtgaccacgttgacgggagta...'' <Preview truncated at 128 characters>'	661	'gatggggggtgggcaatggggagcagtggcttgaacccacttgagaaggctgcctcctaggctctgctcagtcatc'	0.613333	-26
'NM_020854'	'''aagcaggaaagaagcccccagtaaacactaagatggacctcaagccgactggttccttgtacttgaagtacttgccttttttgtttcctcagttttatgttcttgcattataattttatcctaacctc...'' <Preview truncated at 128 characters>'	1593	'ccccagtaaacactaagatggacctcaagccgactggttccttgtacttgaagtacttgccttttttgtttcctca'	0.453333	-10.1
'NM_020853'	'''tctgatggaatcttcagttgcagaagaagtgaacagagtggataccctctctactctcctgtcactgtaaaatcagttctatggagagaagacttcttcgtcctcatttaccacctccctgatggttg...'' <Preview truncated at 128 characters>'	2833	'agttgcagaagaagtgaacagagtggataccctctctactctcctgtcactgtaaaatcagttctatggagagaag'	0.44	-15.4
'NM_020850'	'''ctgactgtgctggctggctctggctggccctccactggccccagggctggagctgccctgccctccataggcaactggtgcagggactgggaaaccatagacagagtccactcctcctgcctggcctt...'' <Preview truncated at 128 characters>'	3371	'ggctctggctggccctccactggccccagggctggagctgccctgccctccataggcaactggtgcagggactggg'	0.72	-31
'NM_020846'	'''ccagcaaagacaagaatgcagaagtccacggcttcatggatacccttcaccaggctaaaaaacaacttttatatgcagactgttcagataagactcttgggatttataaaatcccagccctctctgtc...'' <Preview truncated at 128 characters>'	4121	'atgcagaagtccacggcttcatggatacccttcaccaggctaaaaaacaacttttatatgcagactgttcagataa'	0.413333	-8.17408
'NM_020845'	'''ggcaccgtgagtgcagcgcggggtctccatggtgctaggccagggtggccagccccgccaggaggcctggcctgggcacacgcactgacgtgggcctgggagattgtcccagggccttgtggaggaca...'' <Preview truncated at 128 characters>'	2565	'gcgcggggtctccatggtgctaggccagggtggccagccccgccaggaggcctggcctgggcacacgcactgacgt'	0.746667	-30.1
'NM_020839'	'''aggctgggctaatgctcctggatattcatttacgaccttcctctatggccccaagagtagtcctaggaagcccactgatccccaacgggagcaagacttctaacggctgattggtatggaccgagatt...'' <Preview truncated at 128 characters>'	1953	'tcctggatattcatttacgaccttcctctatggccccaagagtagtcctaggaagcccactgatccccaacgggag'	0.533333	-12
'NM_020832'	'''tctccaaggcctgggactgaccagccccttcctcttggagcctggttttccctactgctgcctgatccctcggctggggagttttcattaacattaatattttgttaattcctgtctctccaacctga...'' <Preview truncated at 128 characters>'	716	'actgaccagccccttcctcttggagcctggttttccctactgctgcctgatccctcggctggggagttttcattaa'	0.56	-18
'NM_020831'	'''ctctctggctcaagacggggtggggaaggggctgggagccagggtactccaatgcgtggctctcctgcgtgattcggcctctccacatggttgtgagtcttgacaatcacagcccctgctttttccct...'' <Preview truncated at 128 characters>'	1129	'cggggtggggaaggggctgggagccagggtactccaatgcgtggctctcctgcgtgattcggcctctccacatggt'	0.666667	-26.5845
'NM_020830'	'''tctgagagctgggcggcgtccacacctaagaacagcagctccaccaaatgaagtccctctcacgcagctccacagcgctgtctcgtgaatggacagtagccacttacaaacaaatcaacatttttaaa...'' <Preview truncated at 128 characters>'	3346	'gcgtccacacctaagaacagcagctccaccaaatgaagtccctctcacgcagctccacagcgctgtctcgtgaatg'	0.573333	-9.38449
'NM_020827'	'''aacacttttttactttaaacattgttcacacaacttttcttgaagtgctcgtgcatattcctataattctctgtgtaaacatctagaataccgttttagcaattgaaggtgtacaacagtgagttgta...'' <Preview truncated at 128 characters>'	3136	'taaacattgttcacacaacttttcttgaagtgctcgtgcatattcctataattctctgtgtaaacatctagaatac'	0.333333	-9.3
'NM_020825'	'''ccacacgtcctggtggcggatgaagccctcttcgagctagagaaaaatagataagcccagcagccccagaagatggtctgaacagaggcatctccgcacccaagactgtgcaacgggcaggaacgtgg...'' <Preview truncated at 128 characters>'	3892	'gcggatgaagccctcttcgagctagagaaaaatagataagcccagcagccccagaagatggtctgaacagaggcat'	0.52	-10.2
'NM_020824'	'''actgggggtatgtccactctagcaagtaaaaaaactactgttacacgttccagtaactctgtcaatattttcttgtatcagaattgttattatgcagccttcatttgggctggtttcatcattttgca...'' <Preview truncated at 128 characters>'	821	'actctagcaagtaaaaaaactactgttacacgttccagtaactctgtcaatattttcttgtatcagaattgttatt'	0.306667	-8.1
'NM_020823'	'''gccccggccagcccagcgaggcgacaagatgcctggatgctttccccggtgaccgtctgctgaccttcccctgttatattcagatttttcttacaagcagagatttcctgttcatttgtttacatatt...'' <Preview truncated at 128 characters>'	3547	'gcgaggcgacaagatgcctggatgctttccccggtgaccgtctgctgaccttcccctgttatattcagatttttct'	0.533333	-10.8
'NM_020820'	'''acacccaaatgccccacgctgggccgcggcctctggagctgggatttgggaggacacagcaggcagcgctggccttctccagggatggcccaaggcttccgcagccgcccgttccgggacctgcccag...'' <Preview truncated at 128 characters>'	1630	'acgctgggccgcggcctctggagctgggatttgggaggacacagcaggcagcgctggccttctccagggatggccc'	0.706667	-25.2826
'NM_020803'	'''tttgagttctggccaccaacaatttagtcatatctgataggtacaaaagaaaaccaagattttgatatgaccacctttcaacactttttactgcaactagagtcttatttaaatgttaactgttgtat...'' <Preview truncated at 128 characters>'	3432	'ccaacaatttagtcatatctgataggtacaaaagaaaaccaagattttgatatgaccacctttcaacactttttac'	0.32	-11.4
'NM_020801'	'''aggaacacttggttgaatcaagttgatgtgggttccgaactgtatctcttccggctgaggacagagaagtatcttggagacacgtttcagaggaagtggaattacttttgcccagaaaaatggcgaat...'' <Preview truncated at 128 characters>'	2768	'aatcaagttgatgtgggttccgaactgtatctcttccggctgaggacagagaagtatcttggagacacgtttcaga'	0.466667	-18.4
'NM_020798'	'''tgtgaacctgctgccaacctgaccccttccctccaggagccaggtagggcctgagggaagctgtggaggcaggccctaccaagaggaaggatggtacagctcatggcaccttagtcctcagcctgatg...'' <Preview truncated at 128 characters>'	1432	'aacctgaccccttccctccaggagccaggtagggcctgagggaagctgtggaggcaggccctaccaagaggaagga'	0.64	-25.6
'NM_020795'	'''ggggtgggtggggaggccctcctccccggccctccctggcccggccactccgaaggcagggaggaggacttggcaactggcttttctcctgtggagtcgtcacacgccatccagcagcgctaaggtgg...'' <Preview truncated at 128 characters>'	2065	'gccctcctccccggccctccctggcccggccactccgaaggcagggaggaggacttggcaactggcttttctcctg'	0.706667	-29.4
'NM_020791'	'''cttaataattgagagtggcaattccgctggagctgtctgccaaaagaaactgcctacagacatcatcacagcagcctcctcacttgggtactacagtgtggaagctgagtgcatatggtatattttat...'' <Preview truncated at 128 characters>'	8896	'tggcaattccgctggagctgtctgccaaaagaaactgcctacagacatcatcacagcagcctcctcacttgggtac'	0.533333	-13.7
'NM_020786'	'''gaatctcccatcctattgtcaaggttaacataaatgctcttctaaaatgtttcacttactcctaaactagctatccaaaccttactattaaaagcgcaggcagatttaatttgctaaatagactaaca...'' <Preview truncated at 128 characters>'	5241	'ttgtcaaggttaacataaatgctcttctaaaatgtttcacttactcctaaactagctatccaaaccttactattaa'	0.306667	-3.5
'NM_020774'	'''ctaagacacatggtgtattttgttagctaatgtatctagtcatgagatcttaataggcttttgatctagttggaagttctgatgagttaatttctaatatcatagtttctttactagagtataattgg...'' <Preview truncated at 128 characters>'	6291	'tattttgttagctaatgtatctagtcatgagatcttaataggcttttgatctagttggaagttctgatgagttaat'	0.306667	-10
'NM_020772'	'''aggaccagactgcctattcgtaacctttctgcagcattagagccatcgttcatgggggacacaaggcttttatgctcctagatcttcaacgcagcagaggaaccataagtagaatcacaggataatat...'' <Preview truncated at 128 characters>'	8720	'attcgtaacctttctgcagcattagagccatcgttcatgggggacacaaggcttttatgctcctagatcttcaacg'	0.466667	-17.6
'NM_020764'	'''acgccgcctggccgggccctcccgcgccgcccgggccctccccgcacactgacctatacctcaggatgggcgcgtctgggcgcggcgcgagcggccgggcagggccctgcagaagcacaactccggcc...'' <Preview truncated at 128 characters>'	1367	'gccctcccgcgccgcccgggccctccccgcacactgacctatacctcaggatgggcgcgtctgggcgcggcgcgag'	0.786667	-28.822
'NM_020762'	'''aaaccagccaagcaaggccataaagggaggtgacttaaaaaagaaaatggattagtgacaaaagtcactgatccataactttccttagttttgtgcttataactggagatcttttggcttttctatgt...'' <Preview truncated at 128 characters>'	5207	'ggccataaagggaggtgacttaaaaaagaaaatggattagtgacaaaagtcactgatccataactttccttagttt'	0.36	-22.3
'NM_020755'	'''gtgagacttctagcatgaaagtcccactttgattattgcttatttgaaaacagtattcccaacttttgtaaagttgtgtatgtttttgcttcccatgtaacttctccagtgttctggcatgaattaga...'' <Preview truncated at 128 characters>'	1712	'tgaaagtcccactttgattattgcttatttgaaaacagtattcccaacttttgtaaagttgtgtatgtttttgctt'	0.306667	-10.7
'NM_020750'	'''atcaagcttttgggcatccttcctcggcctttcttgtcatctcttctttccctttgtagccgatctctaggcccttcttgcactgccacctcactttccaccactgtcagcctggaaagagatccagg...'' <Preview truncated at 128 characters>'	1552	'atccttcctcggcctttcttgtcatctcttctttccctttgtagccgatctctaggcccttcttgcactgccacct'	0.52	-6.7
'NM_020745'	'''cccaggtccgcccagggacccacatggactaaaggcaatgccaggagccctgaaggagccagcagaaccttcccacatgctgaagcgaggactagaggctggaggccaagcagctgagccaaagaaga...'' <Preview truncated at 128 characters>'	1821	'ggacccacatggactaaaggcaatgccaggagccctgaaggagccagcagaaccttcccacatgctgaagcgagga'	0.586667	-11.3
'NM_020738'	'''gaaaaacaagcaaaggagaagagtgttactgtacccttatgacagaattgtcctggattttgactccatccacgcccatcacctttctacattttgctgacagataactaaccgatgatgaggccgag...'' <Preview truncated at 128 characters>'	1872	'gagaagagtgttactgtacccttatgacagaattgtcctggattttgactccatccacgcccatcacctttctaca'	0.453333	-7.9
'NM_020734'	'''ctccactggtaattaaccaacaaaacccttgtaaaactttctttcttcttttctatttttaaaaccaacttgcaatgctgttcatggaggatgctcaggaagatgagagaaaattagtaggattagtt...'' <Preview truncated at 128 characters>'	3407	'accaacaaaacccttgtaaaactttctttcttcttttctatttttaaaaccaacttgcaatgctgttcatggagga'	0.333333	-3.4
'NM_020733'	'''gtccaggagagagagggactcattgctctgagccagtcacctgggacctctgctcagaggaccgcaccaggaggctgcgcccaggatttgtcgggagccacgctgagtggcaagcaggaagagggaca...'' <Preview truncated at 128 characters>'	4942	'ggactcattgctctgagccagtcacctgggacctctgctcagaggaccgcaccaggaggctgcgcccaggatttgt'	0.626667	-23.6
'NM_020728'	'''ccgcagcaggcaggaggcgtcctcttcagcgtagctctccacctctacccggaacacaccctctcacagacgtaccaatgttatttttataatttcatggatttagttatacataccttaatagtttt...'' <Preview truncated at 128 characters>'	3209	'ggcgtcctcttcagcgtagctctccacctctacccggaacacaccctctcacagacgtaccaatgttatttttata'	0.506667	-5.4
'NM_020726'	'''actggggatctttggtagccgtccatgtctggaggacaagtcgacatcaccatgtgttactggcctggaaactgaagggagttttgcaagtgaaaatttagatttctattgacatccttttgttttct...'' <Preview truncated at 128 characters>'	6379	'tagccgtccatgtctggaggacaagtcgacatcaccatgtgttactggcctggaaactgaagggagttttgcaagt'	0.506667	-11.1
'NM_020725'	'''caagactatgaagccacttccacatcaattccaggccacctaatcccatccgaggaggccatggggaggaggagggaggggagtgggctggggggagagtctgttttctgtgcactccctgtgactct...'' <Preview truncated at 128 characters>'	3078	'acttccacatcaattccaggccacctaatcccatccgaggaggccatggggaggaggagggaggggagtgggctgg'	0.626667	-24.522
'NM_020724'	'''aacgacaaatccagaagcaaagagatagtaggacccaagggaaaggaagggaagagtgctccaagacttggaccaggcacacacacacctccagatcaccttggcaactccagggcgctccgttcaag...'' <Preview truncated at 128 characters>'	2690	'agcaaagagatagtaggacccaagggaaaggaagggaagagtgctccaagacttggaccaggcacacacacacctc'	0.533333	-8.37408
'NM_020722'	'''agagtgactctcacccatccctactgccagttattggctcctctcttgccctttttatttatttattttttatatggggtaaagaaatcaagctagggaaaagaagcatgttttataggctccaaaat...'' <Preview truncated at 128 characters>'	2920	'catccctactgccagttattggctcctctcttgccctttttatttatttattttttatatggggtaaagaaatcaa'	0.346667	-12.8
'NM_020719'	'''ccccgccccagcttgtgaggggggcgcctcctccatgaaccgagaattgggacagaaccgtgtcctcaggagctaacacctgggctccatcgccggggaaagggggtcatgggtcagggtgtgtctgt...'' <Preview truncated at 128 characters>'	849	'tgaggggggcgcctcctccatgaaccgagaattgggacagaaccgtgtcctcaggagctaacacctgggctccatc'	0.613333	-25.4
'NM_020718'	'''tatttctgcaatcaaagtgttttatctgtaaagatgtttatttatttagaacccctgccctcccaccaaagcctcctgtgcttttgttttgtacttttttgagtcacgtgcccgactgtgtgtgtgtg...'' <Preview truncated at 128 characters>'	6639	'agtgttttatctgtaaagatgtttatttatttagaacccctgccctcccaccaaagcctcctgtgcttttgttttg'	0.4	-10.3
'NM_020716'	'''caaggcaggaacagggtggctgcaagaggcctgtgcaatacatgtacatagaccatataaatatatatatataaatatatatatatacagaatataaatatatatattatatacagattttaaaaaag...'' <Preview truncated at 128 characters>'	5176	'gtggctgcaagaggcctgtgcaatacatgtacatagaccatataaatatatatatataaatatatatatatacaga'	0.293333	-16.5
'NM_020713'	'''gcatggtgcgtggggcctggcccccatgcagccgccacaccgccctctgttcaaggcagggccagctccgggacctctgtcctccagttctccatcccccacccccgcctcttcatccgtccagtggg...'' <Preview truncated at 128 characters>'	3200	'cctggcccccatgcagccgccacaccgccctctgttcaaggcagggccagctccgggacctctgtcctccagttct'	0.693333	-19.822
'NM_020710'	'''cgccagggccgcctgtccgcgtttgtttggccggttttgcggaggtttctatgcggcaatgctgaattatccgttagattttcaccccagtttttttgttggtttttttttttgagatggagtctcgc...'' <Preview truncated at 128 characters>'	914	'tccgcgtttgtttggccggttttgcggaggtttctatgcggcaatgctgaattatccgttagattttcaccccagt'	0.493333	-17.4
'NM_020702'	'''cccagcccagggcccggtaaccgcaaagcccccagtcttcatgcagaccttgaaccctccgtcacacccgcaccatgtactcccaggaacctcccacctctataccacccattaagtggctgctgact...'' <Preview truncated at 128 characters>'	4140	'ggtaaccgcaaagcccccagtcttcatgcagaccttgaaccctccgtcacacccgcaccatgtactcccaggaacc'	0.6	-4.2
'NM_020700'	'''aaatggcccaggggattgggaggacagaggggaagaaagctgggatgcctcttggcaggacggaactgggaagtgccccagctgagttccaagtgatgcagtctcttcccagcccaagcggggagttc...'' <Preview truncated at 128 characters>'	4507	'ttgggaggacagaggggaagaaagctgggatgcctcttggcaggacggaactgggaagtgccccagctgagttcca'	0.6	-21.2
'NM_020699'	'''cgcctgttccacttgtactgccccatccttgaatcctttatccctttcctctttcattcccccaacttctgtcgcatgcagtgcctgtactggtgcctaccatacacggaaagcaaaacagaaaaaca...'' <Preview truncated at 128 characters>'	5286	'tactgccccatccttgaatcctttatccctttcctctttcattcccccaacttctgtcgcatgcagtgcctgtact'	0.493333	-3.42654
'NM_020696'	'''gtgtaaatattttgaatttagtctactttgaaagtatatggagtgttcattaaaatcacattttttcctattataaagatactacaagttctttatagaaagtttaggaaatagagaaaaaaatttaa...'' <Preview truncated at 128 characters>'	4613	'atttagtctactttgaaagtatatggagtgttcattaaaatcacattttttcctattataaagatactacaagttc'	0.253333	-6.8
'NM_020695'	'''cgcctgcccgcctcccacccgcctctcctgccgtcccgctggtccttagccccatgcctcttccaaaacagtgcaataaatctccggtaacccgtccacctggccgaggcagcccagagcagcgggat...'' <Preview truncated at 128 characters>'	820	'cacccgcctctcctgccgtcccgctggtccttagccccatgcctcttccaaaacagtgcaataaatctccggtaac'	0.586667	-5
'NM_020676'	'''ggccccgactgcagcctgcattctgcacacagcatctgctcccatcccccaagtctgacgcagccaccactctcagggatcctgccccaaatgcggtcggagcgccagtgaccctgaggaagcccgtc...'' <Preview truncated at 128 characters>'	989	'ctgcattctgcacacagcatctgctcccatcccccaagtctgacgcagccaccactctcagggatcctgccccaaa'	0.6	-9.2
'NM_020675'	'''catacaaatagtgtatataaaaacggtttatttttcttctctattacatatctctttttttcttgtttttattattattatactttaagttttagggtacatgtgcacaatgtgcaggtttgttacat...'' <Preview truncated at 128 characters>'	569	'tataaaaacggtttatttttcttctctattacatatctctttttttcttgtttttattattattatactttaagtt'	0.173333	-3.40327
'NM_020673'	'''ccgaacctcagcctctcagacttgatgatgaagtaggtggtcctgaaagttaacaggagggctggggtccctgccaccagttttcacctagccagtcttgagtcttctccgtgcaaaaaggattcaca...'' <Preview truncated at 128 characters>'	7855	'tcagacttgatgatgaagtaggtggtcctgaaagttaacaggagggctggggtccctgccaccagttttcacctag'	0.52	-20.8
'NM_020664'	'''gaatcttccggccgctgcttcctgccgcctcactcagccaggtggagagcaccaatctgaaccagcaatgcctgcagcccagcccctcctctgaacactcagctattactgcgctttccctccccacg...'' <Preview truncated at 128 characters>'	614	'tgcttcctgccgcctcactcagccaggtggagagcaccaatctgaaccagcaatgcctgcagcccagcccctcctc'	0.64	-13.6
'NM_020662'	'''gaacagccccgtggatactgaagttttttttatggtagttacaggaaacttctgatactctttttattattttcttgtatagagtcagacacttgaaaaaaactaatgtttgaagacaaaaatatttt...'' <Preview truncated at 128 characters>'	2512	'tactgaagttttttttatggtagttacaggaaacttctgatactctttttattattttcttgtatagagtcagaca'	0.28	-11
'NM_020648'	'''agaagacaaatgcaaaccaaagcaacttagtaaaataataggtataaaaagttattctgtaagtctgttggttgtatcttgtatcagaatcccagtaagttaagttgtaaagactttggaataagttt...'' <Preview truncated at 128 characters>'	2916	'accaaagcaacttagtaaaataataggtataaaaagttattctgtaagtctgttggttgtatcttgtatcagaatc'	0.293333	-8.2
'NM_020647'	'''ttggaattaggaaagtgaagtcctgacaactagtggtgtgttagcccacagttctctgcagtggtgccgtcagccctttaaatggcccaccccaggcagactcagacacagggaaggaggcttggaat...'' <Preview truncated at 128 characters>'	2367	'tgaagtcctgacaactagtggtgtgttagcccacagttctctgcagtggtgccgtcagccctttaaatggcccacc'	0.546667	-18.8
'NM_020645'	'''ctacagcctgcagcatgtctgcacgtgtgcatgcatacacaccgggttgacagatagagaaaactgggtttgaaccaaatgccgtagtgacttgctgtggaccaagtccttccatctaatagaagctc...'' <Preview truncated at 128 characters>'	2969	'tgtctgcacgtgtgcatgcatacacaccgggttgacagatagagaaaactgggtttgaaccaaatgccgtagtgac'	0.493333	-13.5
'NM_020644'	'''ttgggaattgaattcaaggtgactagaaagaaacaggcagacaactggaaagaactgactgggttttgctgggtttcattttaataccttgttgatttcaccaactgttgctggaagattcaaaactg...'' <Preview truncated at 128 characters>'	1127	'aaggtgactagaaagaaacaggcagacaactggaaagaactgactgggttttgctgggtttcattttaataccttg'	0.413333	-20.6
'NM_020640'	'''cactaaaggaaccttctagaatgtacatagtctgtacaataaatacaacagaaaattgcacagtcaatttctgctggctggactgaactgaagatcaatcctcacaattcagactgagggttgagaca...'' <Preview truncated at 128 characters>'	6952	'ctagaatgtacatagtctgtacaataaatacaacagaaaattgcacagtcaatttctgctggctggactgaactga'	0.373333	-10.3
'NM_020531'	'''ccctcccagatagctgcccctgccacgcaggccaggagtcttcacactcaggcaccaggcctggtccaggaggagctgtggacacagtcgtggttcaagtgtccacatgcacctgttagtccctgaga...'' <Preview truncated at 128 characters>'	899	'gcccctgccacgcaggccaggagtcttcacactcaggcaccaggcctggtccaggaggagctgtggacacagtcgt'	0.666667	-24.9
'NM_020529'	'''gcgcaaaggggctgaaagaacatggacttgtatatttgtacaaaaaaaaagttttatttttctaaaaaaagaaaaaagaagaaaaaatttaaagggtgtacttatatccacactgcacactgcctggc...'' <Preview truncated at 128 characters>'	515	'aagaacatggacttgtatatttgtacaaaaaaaaagttttatttttctaaaaaaagaaaaaagaagaaaaaattta'	0.173333	-11
'NM_020524'	'''caccctgccccacagggaatggccttggcctggcccagcccaagatcccagcgttatctaactcctggagggtggactctgtcctggcttgtttggtgtcctcagatatctttcacacagtagagcaa...'' <Preview truncated at 128 characters>'	958	'ggaatggccttggcctggcccagcccaagatcccagcgttatctaactcctggagggtggactctgtcctggcttg'	0.613333	-16.9
'NM_020474'	'''gaccaaatttacaaaaaaacgaaaaaaataaggattgactgggctacctcagcatacatttctgccacattcttaagtagcaaaaaaggaaaagtgctttcctcctctgcaggatgtaaggtttatca...'' <Preview truncated at 128 characters>'	2078	'aaaacgaaaaaaataaggattgactgggctacctcagcatacatttctgccacattcttaagtagcaaaaaaggaa'	0.36	-7.6
'NM_020466'	'''ctatagcattattctgaaggattttcaaagtctccatgtgttttgttgcatttaggattaacaatggacaacacaaagcccagtcttactatttatatgtacagtatttggtgatagagagcaaagga...'' <Preview truncated at 128 characters>'	5065	'gaaggattttcaaagtctccatgtgttttgttgcatttaggattaacaatggacaacacaaagcccagtcttacta'	0.373333	-8.33331
'NM_020458'	'''cgacgctgcagccgcagggagggaggggctggccagagggagaggcagcagggaacgtgggtcagggtggggcaacagtggcatcaggtgcggggcctcagggaaatacatctttagtgaacgcctct...'' <Preview truncated at 128 characters>'	2230	'agggagggaggggctggccagagggagaggcagcagggaacgtgggtcagggtggggcaacagtggcatcaggtgc'	0.693333	-11.3
'NM_020457'	'''actggtgccccggcagcctgctggactcccagaccccatccagccaggggaccgcaggccattgttgaactcctctatactcctgggcactggttgacagtactgaggcttaaggcagctggactctc...'' <Preview truncated at 128 characters>'	713	'gcctgctggactcccagaccccatccagccaggggaccgcaggccattgttgaactcctctatactcctgggcact'	0.626667	-17.3
'NM_020453'	'''ataccctccttggagttgcaagtattctttcaaggttggaagagggattttgaagaggtatctctccaagcaagaatgacttgtttttccataagggacatgagcattttactaggcttggaagagct...'' <Preview truncated at 128 characters>'	2105	'ttgcaagtattctttcaaggttggaagagggattttgaagaggtatctctccaagcaagaatgacttgtttttcca'	0.386667	-16.5
'NM_020451'	'''agtgcctggacgggatctgatgcacaggcccccacgcctcagagccagagtggtcctcagcccatttcagactgcagatgccgcccactcccaccccactcctaggctgccttggagggtacaagatc...'' <Preview truncated at 128 characters>'	2529	'tctgatgcacaggcccccacgcctcagagccagagtggtcctcagcccatttcagactgcagatgccgcccactcc'	0.64	-14.4366
'NM_020448'	'''gactcgcctccctctatttataactgtcccctccaggctgacagtggttcaaccctgaatcctaaaacttgcctttcaagtctcattttgtttctaactgagaactctatggatgatgatctcaaaaa...'' <Preview truncated at 128 characters>'	3798	'atttataactgtcccctccaggctgacagtggttcaaccctgaatcctaaaacttgcctttcaagtctcattttgt'	0.426667	-13.1
'NM_020447'	'''acattaccctccaaggtgggccctgctcaccatgaggcctacagagccctgttggccactcatagctcacacagtgcagtgagcactgaagtcactgacccctagaaagtgacctgcaggtagccctt...'' <Preview truncated at 128 characters>'	2632	'gtgggccctgctcaccatgaggcctacagagccctgttggccactcatagctcacacagtgcagtgagcactgaag'	0.6	-26.2
'NM_020440'	'''gctggcccgggaggggagtgacagagggacgttctaggagcaattggggcaagaagaggacagtgatattttaaaacaaagtgtgttacactaaaaaccagtcctctctaatctcaggtgggacttgg...'' <Preview truncated at 128 characters>'	3398	'gagtgacagagggacgttctaggagcaattggggcaagaagaggacagtgatattttaaaacaaagtgtgttacac'	0.44	-7.3
'NM_020436'	'''gggagaacttgcgtggaaggagcaatgcagacacagtgaaatctctagaatctgctttgttttgtaagaactcatctcctcctgttttctttttcttactgatatgcaaatgatgtttactacgttgg...'' <Preview truncated at 128 characters>'	1549	'gaaggagcaatgcagacacagtgaaatctctagaatctgctttgttttgtaagaactcatctcctcctgttttctt'	0.4	-11.8
'NM_020423'	'''caatagatgtgagttaaactttaggaaaaaggattccctttttttaaaaaaaatcaatacctcaaaagcaggctttgggacaagaaaaccccaaagtggcctgcttttcccatcccaggagctcatta...'' <Preview truncated at 128 characters>'	639	'aaactttaggaaaaaggattccctttttttaaaaaaaatcaatacctcaaaagcaggctttgggacaagaaaaccc'	0.333333	-10
'NM_020422'	'''gtgactgctcagaggccgggcttcttttcaagtactgctggatcatactcaccccttgggattatggcttagaagaagggggctgggtaggcaagcactccttggctgtgtcctctcgctttttcact...'' <Preview truncated at 128 characters>'	1087	'ccgggcttcttttcaagtactgctggatcatactcaccccttgggattatggcttagaagaagggggctgggtagg'	0.533333	-17.3
'NM_020412'	'''cggcagaacccgctctgaggtttcctggccatagccaccctttgaaatgctctctgtgtgttagagagatactataccctagaaactctgaacacgccagaatgctgaaatgcccttctacctttggg...'' <Preview truncated at 128 characters>'	2338	'tgaggtttcctggccatagccaccctttgaaatgctctctgtgtgttagagagatactataccctagaaactctga'	0.453333	-13.1
'NM_020401'	'''tttaatctttgtaatctcactaattttcatgataaatgaagtttttaataaaatatacttgttattagtaattttttcttttgcattaccatgtaaaatttagacatttgaattttgtacttttcaga...'' <Preview truncated at 128 characters>'	3352	'ctcactaattttcatgataaatgaagtttttaataaaatatacttgttattagtaattttttcttttgcattacca'	0.2	-7.2
'NM_020397'	'''cactgaagacgagcctggggtggagaggagggagccggcatctgccgagcacctcctgtttgccaggcgctttctatacttaatcccatgtcatgcgaccctaggactttttttaacatgtaatcact...'' <Preview truncated at 128 characters>'	749	'tggggtggagaggagggagccggcatctgccgagcacctcctgtttgccaggcgctttctatacttaatcccatgt'	0.586667	-25.9
'NM_020385'	'''cagtcctgccctgctgctgctgccgccccgctacagaggcaatgtgaccagtcacagggacagatcacatctccccagagtggcaactctggtgaaaccttttcagaatcatggcagaggggcgtggc...'' <Preview truncated at 128 characters>'	912	'gctgctgccgccccgctacagaggcaatgtgaccagtcacagggacagatcacatctccccagagtggcaactctg'	0.613333	-19.5
'NM_020382'	'''ccggtgggccccgtgccctccccgccccactttcccttcttcaaaggacaaagtgccctcaaagggaattgaattttttttttacacacttaatcttagcggattacttcagatgtttttaaaaagta...'' <Preview truncated at 128 characters>'	1650	'ccctccccgccccactttcccttcttcaaaggacaaagtgccctcaaagggaattgaattttttttttacacactt'	0.453333	-10
'NM_020381'	'''catcaaattaaaaagacactattgttagttagctgaaaatcctagggaatgaggttgattgggagcgctttcacgatgcgttaatgacttttaaaacatatgcatttttccttccttttatcacattg...'' <Preview truncated at 128 characters>'	2078	'acactattgttagttagctgaaaatcctagggaatgaggttgattgggagcgctttcacgatgcgttaatgacttt'	0.413333	-12.4
'NM_020378'	'''agctacagactgacagccagggcaggggaggagggaggggcgccagcacctgatgatcgcctactgtctgcgggttcttttacctgctctccctcagtgagtcctcaaccaccctgggcccagaaaca...'' <Preview truncated at 128 characters>'	630	'gccagggcaggggaggagggaggggcgccagcacctgatgatcgcctactgtctgcgggttcttttacctgctctc'	0.653333	-23.3
'NM_020376'	'''gaccccgaccctctcgaggaaccctgcctgagacgcctccattaccactgcgcagtgagatgaggggactcacagttgccaagaggggtctttgccgtgggccccctcgccagccactcaccagctgc...'' <Preview truncated at 128 characters>'	725	'gaggaaccctgcctgagacgcctccattaccactgcgcagtgagatgaggggactcacagttgccaagaggggtct'	0.6	-16.8
'NM_020374'	'''acccttatagattgacatgctggcagaagatgattgttaaactctccaggaacttgtgctatgctgggaatctgtcaagcaaaagatgcccagaaagagaacttgcagctcaatccacaaatcaagat...'' <Preview truncated at 128 characters>'	2084	'catgctggcagaagatgattgttaaactctccaggaacttgtgctatgctgggaatctgtcaagcaaaagatgccc'	0.466667	-11.7
'NM_020362'	'''gggctggccaaggctcccatagaggcgctgtgtcagtgaagatgtacgactacctgttgggaaggacaaagggatgaggctccagagagagttggctgccacagcctctgccaagctttgtctttggg...'' <Preview truncated at 128 characters>'	875	'cccatagaggcgctgtgtcagtgaagatgtacgactacctgttgggaaggacaaagggatgaggctccagagagag'	0.546667	-10.4
'NM_020357'	'''atgatgttttgaaattggggtgtggggtgggtgtaaagttaaaaggaacagtttccttttttaaagaatggtataagactatctttggagccgctttttttttctttttcatttttttaaaagattga...'' <Preview truncated at 128 characters>'	1728	'tggggtgtggggtgggtgtaaagttaaaaggaacagtttccttttttaaagaatggtataagactatctttggagc'	0.4	-12.7
'NM_020354'	'''ggctggaccaggactagagaagcttgagcacccccgagttgctgctcattgaattcctccactttcttatatagcctcagatgctgtgatgtctgaccttgtggatatttgcccttggaatttctact...'' <Preview truncated at 128 characters>'	6571	'agagaagcttgagcacccccgagttgctgctcattgaattcctccactttcttatatagcctcagatgctgtgatg'	0.48	-12.2
'NM_020338'	'''gggccacccggtcggggccatccctccacactctgcatcctaccccacctacccaacacacttttccacctgggagcctgtgccctcagaccgccccgcaccagagccacgggctgtggggcggggag...'' <Preview truncated at 128 characters>'	3779	'ggccatccctccacactctgcatcctaccccacctacccaacacacttttccacctgggagcctgtgccctcagac'	0.613333	-6.2
'NM_020336'	'''accactgaatttctaagactgttgaactccagtttgggaactataacacagcagaacagtttgataggtgatcactgtaaaaataaaaacaaatcactcccaagagcttactgtttaatcaccagaat...'' <Preview truncated at 128 characters>'	3904	'agactgttgaactccagtttgggaactataacacagcagaacagtttgataggtgatcactgtaaaaataaaaaca'	0.36	-9.32199
'NM_020320'	'''tttccattaaaatggcttttaaaatgtcaagtgaattctagttatctattctgagatgccttgctgttcagaataaatttaaattttttttttttttttttgagatggagtttcgctcttgttgccca...'' <Preview truncated at 128 characters>'	510	'cttttaaaatgtcaagtgaattctagttatctattctgagatgccttgctgttcagaataaatttaaatttttttt'	0.253333	-11.7845
'NM_020319'	'''aagccagagcaagtgccagtgtggatgatcctcaccctgcaagaagctggaaaactcctaggaatgcattgtcctcaccttgttatacctgcgtggcaccatggcaggattccacatttcatagaata...'' <Preview truncated at 128 characters>'	997	'ccagtgtggatgatcctcaccctgcaagaagctggaaaactcctaggaatgcattgtcctcaccttgttatacctg'	0.493333	-10.7
'NM_020315'	'''gcccactgcacctgcagccacaggcccacccctccccactccctgatcccgtaggtggaggcgatgggtcacgagccatgttaagcacaaccggctccttggtccagttctgcaccggggtggggctg...'' <Preview truncated at 128 characters>'	1128	'agccacaggcccacccctccccactccctgatcccgtaggtggaggcgatgggtcacgagccatgttaagcacaac'	0.64	-18.6
'NM_020314'	'''cccccgggcccatccccaggctcagggactctggtgccaaatccagaaagatctgctctgctgccctgaactcttacggcaatttaggtttctcatttttcttttctttttacatatgtacaaattgt...'' <Preview truncated at 128 characters>'	687	'ccaggctcagggactctggtgccaaatccagaaagatctgctctgctgccctgaactcttacggcaatttaggttt'	0.52	-14.5
[truncated: 4,887 more rows]

## Sheet: Virus 3' UTRs
Virus	Accession	3' UTR Sequence	3' UTR Length	3' UTR 16-90 nt	GC% 16-90 nt	MFE-75 16-90 nt
[truncated: 5 more rows]

[truncated: 1 more sheets: Toma et al. genes]
